# Supplementary material for: In-depth analysis of alternative splicing landscape in multiple myeloma and potential role of dysregulated splicing factors
Source: Blood Cancer J. 2022 Dec 20;12(12):171. doi: 10.1038/s41408-022-00759-6 (PMC9763261; doi:10.1038/s41408-022-00759-6)
Supplement: Supplementary file 8 — Supplementary Table 1 [file 41408_2022_759_MOESM8_ESM.xlsx]

## Sheet: SupplementaryTable5
GeneID	GeneSymbol	EventType	Median DEPMAP Score	% MM CL < -0.5
ENSG00000156875.13	HIAT1	SE
ENSG00000154222.14	CC2D1B	SE	-0.14231	0
ENSG00000163660.11	CCNL1	SE	-0.663773	0.809524
ENSG00000073849.14	ST6GAL1	SE	0.146196	0
ENSG00000113013.12	HSPA9	SE	-1.60819	1
ENSG00000198793.12	MTOR	SE	-1.34467	1
ENSG00000105619.13	TFPT	SE	-0.362661	0.238095
ENSG00000058673.15	ZC3H11A	SE	-0.471926	0.428571
ENSG00000184787.18	UBE2G2	SE	-0.854416	0.904762
ENSG00000100888.12	CHD8	SE	-0.399794	0.333333
ENSG00000115875.18	SRSF7	SE	-1.66181	1
ENSG00000066379.14	ZNRD1	SE	-0.862236	0.904762
ENSG00000158545.15	ZC3H18	SE	-0.911838	1
ENSG00000101084.16	C20orf24	SE
ENSG00000164758.7	MED30	SE	-1.80159	1
ENSG00000137776.16	SLTM	SE	-0.119744	0
ENSG00000159592.10	GPBP1L1	SE	-0.142876	0
ENSG00000075568.16	TMEM131	SE	-0.0852486	0.047619
ENSG00000124357.12	NAGK	SE	0.00230766	0.047619
ENSG00000105223.19	PLD3	SE	-0.027949	0
ENSG00000178921.13	PFAS	SE	-0.705655	0.904762
ENSG00000231721.6	LINC-PINT	SE
ENSG00000214046.8	SMIM7	SE	-0.310006	0.047619
ENSG00000213928.8	IRF9	SE	-0.117701	0
ENSG00000089154.10	GCN1	SE	-0.69189	1
ENSG00000106028.10	SSBP1	SE	-0.533417	0.52381
ENSG00000178950.16	GAK	SE	-0.531668	0.714286
ENSG00000145191.11	EIF2B5	SE	-0.72832	0.952381
ENSG00000170037.13	CNTROB	SE	-0.0947794	0
ENSG00000161526.14	SAP30BP	SE	-1.5689	1
ENSG00000113369.8	ARRDC3	SE	0.355428	0
ENSG00000255857.5	PXN-AS1	SE
ENSG00000106077.18	ABHD11	SE	-0.649562	0.619048
ENSG00000122224.17	LY9	SE	-0.0850738	0
ENSG00000239857.6	GET4	SE	-0.369334	0.428571
ENSG00000148840.10	PPRC1	SE	-0.656998	0.809524
ENSG00000123358.19	NR4A1	SE	-0.110025	0
ENSG00000130706.12	ADRM1	SE	-0.557196	0.714286
ENSG00000141258.12	SGSM2	SE	0.15511	0
ENSG00000185163.9	DDX51	SE	-0.947752	0.952381
ENSG00000131051.21	RBM39	SE	-1.41388	1
ENSG00000100528.11	CNIH1	SE	-0.142046	0.047619
ENSG00000118855.18	MFSD1	SE	-0.0888865	0
ENSG00000214022.11	REPIN1	SE	-0.126389	0
ENSG00000047346.12	FAM214A	SE	-0.0803082	0.142857
ENSG00000267121.5	CTD-2020K17.1	SE
ENSG00000117625.13	RCOR3	SE	-0.0363488	0.047619
ENSG00000186866.16	POFUT2	SE	-0.16365	0.047619
ENSG00000169682.17	SPNS1	SE	-0.288002	0.0952381
ENSG00000104517.12	UBR5	SE	-0.697718	0.952381
ENSG00000105662.15	CRTC1	SE	-0.12147	0
ENSG00000197965.11	MPZL1	SE	-0.412329	0.285714
ENSG00000154832.14	CXXC1	SE	-0.438585	0.333333
ENSG00000079805.16	DNM2	SE	-1.47221	1
ENSG00000124214.19	STAU1	SE	0.12528	0
ENSG00000117143.13	UAP1	SE	-0.444466	0.428571
ENSG00000135486.17	HNRNPA1	SE	-0.437332	0.47619
ENSG00000119801.12	YPEL5	SE	-0.861616	0.904762
ENSG00000111011.17	RSRC2	SE	-0.64974	0.952381
ENSG00000198837.9	DENND4B	SE	-0.136492	0.047619
ENSG00000250571.6	GLI4	SE	-0.353552	0.238095
ENSG00000107104.18	KANK1	SE	0.12827	0
ENSG00000185811.16	IKZF1	SE	-0.238898	0.190476
ENSG00000169062.14	UPF3A	SE	-0.553569	0.809524
ENSG00000013561.17	RNF14	SE	-0.515216	0.714286
ENSG00000134248.13	LAMTOR5	SE	-0.0113802	0
ENSG00000139218.17	SCAF11	SE	-0.236822	0
ENSG00000154114.12	TBCEL	SE	0.0237712	0
ENSG00000213923.10	CSNK1E	SE	-0.016493	0.047619
ENSG00000085185.15	BCORL1	SE
ENSG00000163412.12	EIF4E3	SE	0.0261511	0
ENSG00000006831.9	ADIPOR2	SE	-0.0149022	0.047619
ENSG00000007202.14	KIAA0100	SE	-0.377042	0.333333
ENSG00000158122.11	AAED1	SE	0.000475947	0
ENSG00000108039.17	XPNPEP1	SE	0.0579225	0
ENSG00000154889.16	MPPE1	SE	-0.201456	0
ENSG00000135930.13	EIF4E2	SE	-0.438003	0.285714
ENSG00000099331.13	MYO9B	SE	-0.119075	0.0952381
ENSG00000115677.16	HDLBP	SE	-0.139276	0
ENSG00000005893.15	LAMP2	SE
ENSG00000099849.14	RASSF7	SE	-0.048919	0
ENSG00000078304.19	PPP2R5C	SE	-0.0258323	0.047619
ENSG00000130511.15	SSBP4	SE	-0.142817	0
ENSG00000080822.16	CLDND1	SE	-0.140475	0
ENSG00000163644.14	PPM1K	SE	-0.0182407	0
ENSG00000149091.15	DGKZ	SE	-0.106174	0
ENSG00000100139.13	MICALL1	SE	-0.350071	0.190476
ENSG00000163516.13	ANKZF1	SE	-0.131981	0
ENSG00000167851.13	CD300A	SE	0.0955895	0
ENSG00000213782.7	DDX47	SE	-1.27347	1
ENSG00000161179.13	YDJC	SE	0.0580797	0
ENSG00000153560.11	UBP1	SE	0.0732018	0
ENSG00000141076.17	CIRH1A	SE
ENSG00000196182.10	STK40	SE	-0.327147	0.142857
ENSG00000173230.15	GOLGB1	SE	-0.233239	0
ENSG00000163818.16	LZTFL1	SE	-0.12818	0
ENSG00000158864.12	NDUFS2	SE	-0.549284	0.52381
ENSG00000142002.16	DPP9	SE	-0.0895184	0
ENSG00000123983.13	ACSL3	SE	-0.212473	0.190476
ENSG00000166411.13	IDH3A	SE	-0.225918	0.238095
ENSG00000111325.16	OGFOD2	SE	0.0376801	0
ENSG00000187688.14	TRPV2	SE	-0.255837	0.0952381
ENSG00000095794.19	CREM	SE	0.186635	0
ENSG00000197343.10	ZNF655	SE	-0.113236	0
ENSG00000225697.10	SLC26A6	SE	0.0683395	0
ENSG00000142687.17	KIAA0319L	SE	-0.0310126	0
ENSG00000085978.21	ATG16L1	SE	-0.0915693	0.047619
ENSG00000178802.17	MPI	SE	-0.177973	0
ENSG00000162735.18	PEX19	SE	-0.237554	0.0952381
ENSG00000101246.19	ARFRP1	SE	-0.761873	1
ENSG00000108946.14	PRKAR1A	SE	-0.570669	0.571429
ENSG00000138074.14	SLC5A6	SE	-0.079455	0.047619
ENSG00000163605.14	PPP4R2	SE	-0.710193	0.857143
ENSG00000146963.17	LUC7L2	SE	-0.476896	0.47619
ENSG00000156599.10	ZDHHC5	SE	-0.0238433	0.047619
ENSG00000128699.13	ORMDL1	SE	0.0774113	0
ENSG00000103994.16	ZNF106	SE	-0.241469	0
ENSG00000149792.8	MRPL49	SE	-0.805698	0.952381
ENSG00000143612.18	C1orf43	SE	-0.260691	0.190476
ENSG00000101040.19	ZMYND8	SE	-1.0358	0.857143
ENSG00000168488.18	ATXN2L	SE	-0.38066	0.333333
ENSG00000159363.17	ATP13A2	SE	-0.12267	0
ENSG00000134884.13	ARGLU1	SE	-0.867839	0.952381
ENSG00000076928.17	ARHGEF1	SE	-0.0349534	0
ENSG00000150593.15	PDCD4	SE	0.144899	0
ENSG00000106443.15	PHF14	SE	0.0711814	0
ENSG00000156983.15	BRPF1	SE	-0.513756	0.52381
ENSG00000204397.7	CARD16	SE	-0.0797858	0
ENSG00000111832.12	RWDD1	SE	0.10938	0
ENSG00000173418.11	NAA20	SE	-0.846187	1
ENSG00000185627.17	PSMD13	SE	-1.28236	1
ENSG00000100038.19	TOP3B	SE	-0.129674	0
ENSG00000146067.15	FAM193B	SE	-0.214019	0.047619
ENSG00000119688.20	ABCD4	SE	-0.206756	0
ENSG00000129484.13	PARP2	SE	0.0901183	0
ENSG00000123349.13	PFDN5	SE	-0.630222	0.761905
ENSG00000183696.13	UPP1	SE	0.12687	0
ENSG00000114439.18	BBX	SE	0.00615838	0
ENSG00000106591.3	MRPL32	SE	-0.534275	0.619048
ENSG00000182872.15	RBM10	SE
ENSG00000100982.11	PCIF1	SE	-0.237449	0.142857
ENSG00000171206.13	TRIM8	SE	0.0535701	0
ENSG00000248333.8	CDK11B	SE
ENSG00000175582.19	RAB6A	SE	-1.15534	0.952381
ENSG00000130723.17	PRRC2B	SE	-0.0605132	0
ENSG00000169592.14	INO80E	SE	-0.316642	0.142857
ENSG00000113716.12	HMGXB3	SE	0.0059942	0.047619
ENSG00000112592.12	TBP	SE	-0.620109	0.619048
ENSG00000137265.14	IRF4	SE	-1.45633	1
ENSG00000168827.14	GFM1	SE	-0.644544	0.809524
ENSG00000172534.13	HCFC1	SE
ENSG00000102125.15	TAZ	SE
ENSG00000117335.18	CD46	SE	0.105917	0
ENSG00000116750.13	UCHL5	SE	-0.464257	0.47619
ENSG00000137944.16	CCBL2	SE
ENSG00000164253.12	WDR41	SE	0.189153	0
ENSG00000074319.12	TSG101	SE	-0.953003	1
ENSG00000198771.10	RCSD1	SE	-0.203876	0.047619
ENSG00000132300.18	PTCD3	SE	-0.758765	0.857143
ENSG00000171204.12	TMEM126B	SE	0.0733376	0
ENSG00000184277.12	TM2D3	SE	-0.0960052	0
ENSG00000095585.16	BLNK	SE	-0.0431082	0
ENSG00000088808.16	PPP1R13B	SE	0.091401	0
ENSG00000101407.12	TTI1	SE	-1.06759	1
ENSG00000166169.16	POLL	SE	-0.175612	0
ENSG00000143801.16	PSEN2	SE	0.0311514	0
ENSG00000168958.19	MFF	SE	-0.0557252	0
ENSG00000196547.14	MAN2A2	SE	0.284188	0
ENSG00000114956.19	DGUOK	SE	0.0180465	0
ENSG00000144815.14	NXPE3	SE	-0.0282588	0
ENSG00000205981.6	DNAJC19	SE	-0.145034	0.047619
ENSG00000100226.15	GTPBP1	SE	-0.0340563	0
ENSG00000112739.16	PRPF4B	SE	-0.377402	0.142857
ENSG00000064726.9	BTBD1	SE	-0.10007	0
ENSG00000138326.18	RPS24	SE	-1.34461	1
ENSG00000031698.12	SARS	SE	-1.96114	1
ENSG00000042088.13	TDP1	SE	-0.0986036	0
ENSG00000158234.12	FAIM	SE	-0.266046	0.047619
ENSG00000109920.12	FNBP4	SE	-0.538178	0.666667
ENSG00000198715.11	GLMP	SE	-0.175541	0
ENSG00000100376.11	FAM118A	SE	0.240287	0
ENSG00000100429.17	HDAC10	SE	0.117174	0
ENSG00000123562.16	MORF4L2	SE
ENSG00000150787.7	PTS	SE	0.190632	0
ENSG00000120805.13	ARL1	SE	0.12159	0
ENSG00000113648.16	H2AFY	SE	-0.230037	0.0952381
ENSG00000186111.8	PIP5K1C	SE	0.0163701	0
ENSG00000188732.10	FAM221A	SE	-0.0285238	0
ENSG00000117868.15	ESYT2	SE	0.00702203	0
ENSG00000135766.8	EGLN1	SE	-0.145611	0
ENSG00000144136.10	SLC20A1	SE	-0.575531	0.52381
ENSG00000161217.11	PCYT1A	SE	-0.562816	0.666667
ENSG00000007312.12	CD79B	SE	-0.0123191	0
ENSG00000178719.16	GRINA	SE	-0.271172	0.0952381
ENSG00000203667.9	COX20	SE	-0.258865	0.142857
ENSG00000115486.11	GGCX	SE	-0.193114	0
ENSG00000120709.10	FAM53C	SE	-0.00893006	0
ENSG00000186716.19	BCR	SE	-0.00705178	0
ENSG00000196924.14	FLNA	SE
ENSG00000159658.10	EFCAB14	SE	-0.130585	0
ENSG00000117620.12	SLC35A3	SE	-0.130496	0
ENSG00000185122.10	HSF1	SE	-0.663685	0.761905
ENSG00000163932.13	PRKCD	SE	-0.0992745	0.047619
ENSG00000160087.20	UBE2J2	SE	-0.435081	0.428571
ENSG00000269893.6	SNHG8	SE
ENSG00000143537.13	ADAM15	SE	-0.0797713	0.047619
ENSG00000130402.11	ACTN4	SE	-0.05507	0
ENSG00000102309.12	PIN4	SE
ENSG00000167515.10	TRAPPC2L	SE	-0.272952	0.238095
ENSG00000152601.17	MBNL1	SE	-0.761733	0.809524
ENSG00000242372.6	EIF6	SE	-1.1529	1
ENSG00000156030.12	ELMSAN1	SE	-0.0735215	0.0952381
ENSG00000118197.13	DDX59	SE	-0.753129	0.952381
ENSG00000167536.13	DHRS13	SE	-0.068712	0
ENSG00000100439.10	ABHD4	SE	0.0448145	0
ENSG00000093183.13	SEC22C	SE	0.0716283	0
ENSG00000164654.15	MIOS	SE	-0.908518	0.857143
ENSG00000082438.15	COBLL1	SE	0.0199608	0
ENSG00000152556.15	PFKM	SE	0.0290537	0
ENSG00000135506.15	OS9	SE	-0.295364	0.142857
ENSG00000166946.13	CCNDBP1	SE	-0.0132376	0
ENSG00000153317.14	ASAP1	SE	0.0700647	0
ENSG00000234127.8	TRIM26	SE	-0.123223	0
ENSG00000135439.11	AGAP2	SE	-0.316147	0.047619
ENSG00000103111.14	MON1B	SE	0.0520095	0
ENSG00000116754.13	SRSF11	SE	-1.38547	1
ENSG00000148399.11	DPH7	SE	-0.171392	0
ENSG00000147457.13	CHMP7	SE	-0.639161	0.761905
ENSG00000042445.13	RETSAT	SE	-0.100267	0
ENSG00000160714.9	UBE2Q1	SE	-0.388657	0.380952
ENSG00000254709.7	IGLL5	SE	-0.00275919	0
ENSG00000138621.11	PPCDC	SE	-0.657007	0.809524
ENSG00000140995.16	DEF8	SE	-0.0687699	0
ENSG00000059122.16	FLYWCH1	SE	-0.149837	0
ENSG00000140521.11	POLG	SE	-0.328187	0.285714
ENSG00000126214.21	KLC1	SE	0.15188	0
ENSG00000132005.8	RFX1	SE	-0.177865	0
ENSG00000140943.16	MBTPS1	SE	-0.793961	0.809524
ENSG00000167110.16	GOLGA2	SE	-0.29425	0.142857
ENSG00000126107.14	HECTD3	SE	-0.149331	0
ENSG00000131446.16	MGAT1	SE	-0.380169	0.380952
ENSG00000160752.14	FDPS	SE	-0.767495	0.904762
ENSG00000159140.17	SON	SE	-1.05139	1
ENSG00000131408.13	NR1H2	SE	0.02846	0
ENSG00000106948.16	AKNA	SE	0.00207408	0
ENSG00000076984.17	MAP2K7	SE	-0.322388	0.285714
ENSG00000161405.16	IKZF3	SE	-0.604939	0.619048
ENSG00000068120.14	COASY	SE	-0.881422	1
ENSG00000122033.14	MTIF3	SE	0.0310027	0
ENSG00000118985.15	ELL2	SE	-0.0905903	0
ENSG00000148832.14	PAOX	SE	-0.0846367	0
ENSG00000165689.16	SDCCAG3	SE
ENSG00000092330.15	TINF2	SE	-1.5054	1
ENSG00000132478.9	UNK	SE	-0.18581	0
ENSG00000109062.9	SLC9A3R1	SE	-0.152869	0
ENSG00000023191.16	RNH1	SE	-0.0772289	0
ENSG00000086666.18	ZFAND6	SE	-0.0360878	0
ENSG00000122026.10	RPL21	SE	-0.405528	0.333333
ENSG00000129351.17	ILF3	SE	-1.03617	1
ENSG00000156976.14	EIF4A2	SE	-0.144343	0.047619
ENSG00000070669.16	ASNS	SE	-0.311583	0.0952381
ENSG00000115685.14	PPP1R7	SE	-0.830704	0.904762
ENSG00000164329.13	PAPD4	SE
ENSG00000198925.10	ATG9A	SE	-0.228435	0.047619
ENSG00000011260.13	UTP18	SE	-0.682311	0.809524
ENSG00000168591.15	TMUB2	SE	-0.119615	0
ENSG00000145041.15	VPRBP	SE
ENSG00000114796.15	KLHL24	SE	0.0566358	0
ENSG00000168005.8	C11orf84	SE
ENSG00000144597.13	EAF1	SE	-0.376886	0.190476
ENSG00000125482.12	TTF1	SE	-0.227674	0
ENSG00000115310.17	RTN4	SE	-0.0130366	0
ENSG00000134697.12	GNL2	SE	-0.989642	1
ENSG00000105618.13	PRPF31	SE	-1.65814	1
ENSG00000003756.16	RBM5	SE	-0.258414	0.142857
ENSG00000250903.8	GMDS-AS1	SE
ENSG00000176142.12	TMEM39A	SE	0.0651796	0
ENSG00000157881.13	PANK4	SE	-0.0405397	0
ENSG00000118058.20	KMT2A	SE	-0.42283	0.380952
ENSG00000167106.11	FAM102A	SE	-0.0148133	0
ENSG00000123146.19	ADGRE5	SE	-0.00384315	0
ENSG00000058272.16	PPP1R12A	SE	-1.00995	0.857143
ENSG00000115268.9	RPS15	SE	-1.09837	1
ENSG00000122085.16	MTERF4	SE	-0.382885	0.0952381
ENSG00000186635.14	ARAP1	SE	-0.0656654	0
ENSG00000147854.16	UHRF2	SE	-0.0201568	0
ENSG00000137502.9	RAB30	SE	-0.146221	0.0952381
ENSG00000112983.17	BRD8	SE	-0.697322	0.666667
ENSG00000185347.17	C14orf80	SE
ENSG00000197037.10	ZSCAN25	SE	-0.204207	0
ENSG00000225648.5	SBDSP1	SE
ENSG00000150401.14	DCUN1D2	SE	0.0975059	0
ENSG00000257103.8	LSM14A	SE	-0.290293	0.142857
ENSG00000196655.9	TRAPPC4	SE	-1.33085	1
ENSG00000177082.12	WDR73	SE	-0.647198	0.571429
ENSG00000013441.15	CLK1	SE	-0.193578	0
ENSG00000141644.17	MBD1	SE	0.101196	0
ENSG00000123992.18	DNPEP	SE	-0.0306693	0
ENSG00000114745.13	GORASP1	SE	-0.213371	0
ENSG00000153310.18	FAM49B	SE	-0.0142322	0
ENSG00000143727.15	ACP1	SE	0.142072	0
ENSG00000107968.9	MAP3K8	SE	0.035557	0
ENSG00000066117.14	SMARCD1	SE	-0.438593	0.428571
ENSG00000134815.18	DHX34	SE	0.0727333	0
ENSG00000124256.14	ZBP1	SE	0.0967949	0
ENSG00000110514.19	MADD	SE	-0.0981417	0
ENSG00000084234.16	APLP2	SE	0.145194	0
ENSG00000184428.12	TOP1MT	SE	-0.0956928	0
ENSG00000143337.18	TOR1AIP1	SE	-0.047323	0
ENSG00000175348.10	TMEM9B	SE	-0.123197	0
ENSG00000283103.1	LLNLR-245B6.1	SE
ENSG00000131732.11	ZCCHC9	SE	-0.519115	0.571429
ENSG00000143742.12	SRP9	SE	-0.787513	0.904762
ENSG00000102103.15	PQBP1	SE
ENSG00000151092.16	NGLY1	SE	-0.395287	0.333333
ENSG00000225205.5	AC093818.1	SE
ENSG00000172932.14	ANKRD13D	SE	0.135289	0
ENSG00000204574.12	ABCF1	SE	-0.998482	0.952381
ENSG00000168884.14	TNIP2	SE	0.142886	0
ENSG00000070610.14	GBA2	SE	0.0264281	0
ENSG00000096746.17	HNRNPH3	SE	-0.188778	0
ENSG00000167508.10	MVD	SE	-1.03245	1
ENSG00000076108.11	BAZ2A	SE	-0.214975	0.142857
ENSG00000115935.16	WIPF1	SE	0.0515317	0
ENSG00000196498.13	NCOR2	SE	-0.158301	0.047619
ENSG00000070759.16	TESK2	MXE	0.0586953	0
ENSG00000177200.15	CHD9	MXE	0.14617	0
ENSG00000133318.13	RTN3	MXE	-0.296839	0.190476
ENSG00000113597.17	TRAPPC13	MXE	-0.264032	0.047619
ENSG00000114857.17	NKTR	MXE	-0.0526007	0.047619
ENSG00000113810.15	SMC4	MXE	-1.17329	1
ENSG00000085377.13	PREP	MXE	-0.148885	0
ENSG00000134602.15	STK26	MXE
ENSG00000004455.16	AK2	MXE	-0.270547	0.0952381
ENSG00000162910.18	MRPL55	MXE	-0.679885	0.857143
ENSG00000144589.20	STK11IP	MXE	0.0877158	0
ENSG00000198604.10	BAZ1A	MXE	-0.0340717	0
ENSG00000164008.13	C1orf50	MXE	-0.0313356	0
ENSG00000154710.15	RABGEF1	MXE	-0.298454	0.142857
ENSG00000204104.11	TRAF3IP1	MXE	0.0636739	0
ENSG00000188002.10	RP11-43F13.1	MXE
ENSG00000184220.10	CMSS1	MXE	0.158043	0
ENSG00000173575.18	CHD2	MXE	0.00490976	0
ENSG00000070476.14	ZXDC	MXE	0.0916071	0
ENSG00000135968.19	GCC2	MXE	0.0835597	0
ENSG00000117305.14	HMGCL	MXE	-0.161716	0.047619
ENSG00000134461.15	ANKRD16	MXE	-0.0272127	0
ENSG00000166783.19	KIAA0430	MXE
ENSG00000158796.16	DEDD	MXE	-0.219132	0.142857
ENSG00000164975.15	SNAPC3	MXE	-1.36652	1
ENSG00000169905.12	TOR1AIP2	MXE	-0.110574	0.047619
ENSG00000111231.8	GPN3	MXE	-1.4422	1
ENSG00000180104.15	EXOC3	MXE	-0.657762	0.952381
ENSG00000196937.10	FAM3C	MXE	0.326086	0
ENSG00000136280.15	CCM2	MXE	-0.347296	0.190476
ENSG00000059145.18	UNKL	MXE	-0.00421069	0
ENSG00000165637.13	VDAC2	MXE	-0.0979235	0.142857
ENSG00000258539.1	RP11-12J10.3	MXE
ENSG00000146457.14	WTAP	MXE	-0.802601	0.952381
ENSG00000139725.7	RHOF	MXE	-0.259623	0.047619
ENSG00000257621.7	PSMA3-AS1	MXE
ENSG00000165138.17	ANKS6	MXE	-0.536159	0.571429
ENSG00000214783.9	POLR2J4	MXE
ENSG00000164830.17	OXR1	MXE	0.201712	0
ENSG00000138663.8	COPS4	MXE	-1.1597	1
ENSG00000074054.17	CLASP1	MXE
ENSG00000186951.16	PPARA	MXE	-0.0492156	0
ENSG00000086758.15	HUWE1	MXE
ENSG00000145860.11	RNF145	MXE	-0.198079	0.0952381
ENSG00000103544.14	C16orf62	MXE
ENSG00000152404.15	CWF19L2	MXE	-0.776114	0.952381
ENSG00000086015.20	MAST2	MXE	-0.218701	0.047619
ENSG00000007545.15	CRAMP1	MXE	-0.571739	0.571429
ENSG00000164818.15	DNAAF5	MXE	-0.38979	0.333333
ENSG00000124782.19	RREB1	MXE	-0.225181	0.047619
ENSG00000115539.13	PDCL3	MXE	-0.173365	0.047619
ENSG00000253729.7	PRKDC	MXE
ENSG00000144228.8	SPOPL	MXE	-0.0770885	0
ENSG00000267699.2	RP11-729L2.2	MXE
ENSG00000088727.12	KIF9	MXE	-0.0334811	0
ENSG00000145391.13	SETD7	MXE	-0.0265173	0
ENSG00000104131.12	EIF3J	MXE	-0.421438	0.380952
ENSG00000136448.11	NMT1	MXE	-1.12768	1
ENSG00000132405.18	TBC1D14	MXE	-0.0221969	0
ENSG00000198900.5	TOP1	MXE	-0.825354	0.904762
ENSG00000146833.15	TRIM4	MXE	-0.0768033	0
ENSG00000124207.16	CSE1L	MXE	-1.30364	1
ENSG00000003400.14	CASP10	MXE	-0.111433	0.0952381
ENSG00000178927.16	C17orf62	MXE
ENSG00000175792.11	RUVBL1	MXE	-1.92482	1
ENSG00000136811.16	ODF2	MXE	0.0831053	0
ENSG00000183682.7	BMP8A	MXE	0.0674984	0
ENSG00000139178.10	C1RL	MXE	0.149728	0
ENSG00000048052.21	HDAC9	MXE	0.155056	0
ENSG00000064012.21	CASP8	MXE	0.108985	0
ENSG00000157823.16	AP3S2	MXE	-0.185317	0
ENSG00000157869.14	RAB28	MXE	0.150857	0
ENSG00000107077.17	KDM4C	MXE	-0.0652699	0
ENSG00000115970.18	THADA	MXE	0.171665	0
ENSG00000100603.13	SNW1	MXE	-1.50968	1
ENSG00000037474.14	NSUN2	MXE	-0.0661886	0
ENSG00000138443.15	ABI2	MXE	-0.00753589	0
ENSG00000108848.15	LUC7L3	MXE	-1.73764	1
ENSG00000104863.11	LIN7B	MXE	-0.155103	0
ENSG00000127080.9	IPPK	MXE	-0.64849	0.761905
ENSG00000163444.11	TMEM183A	MXE	-0.328133	0
ENSG00000138835.22	RGS3	MXE	-0.134816	0
ENSG00000261740.6	RP11-345J4.5	MXE
ENSG00000136891.13	TEX10	MXE	-0.747498	1
ENSG00000116030.16	SUMO1	MXE	-0.203561	0
ENSG00000124788.17	ATXN1	MXE	0.059632	0
ENSG00000031823.14	RANBP3	MXE	-0.379475	0.285714
ENSG00000160972.9	PPP1R16A	MXE	0.00457685	0
ENSG00000160305.17	DIP2A	MXE	0.0180504	0
ENSG00000137941.16	TTLL7	MXE	-0.0131292	0
ENSG00000075151.20	EIF4G3	MXE	-0.230339	0.047619
ENSG00000100764.13	PSMC1	MXE	-1.09823	1
ENSG00000136161.12	RCBTB2	MXE	-0.198897	0
ENSG00000188603.16	CLN3	MXE	-0.257226	0.047619
ENSG00000002822.15	MAD1L1	MXE	0.0905534	0
ENSG00000151461.19	UPF2	MXE	-1.09765	1
ENSG00000176623.11	RMDN1	MXE	-0.0737217	0
ENSG00000188177.13	ZC3H6	MXE	-0.0269906	0
ENSG00000156170.12	NDUFAF6	MXE	-0.11448	0
ENSG00000075711.20	DLG1	MXE	-0.0640111	0
ENSG00000182718.16	ANXA2	MXE	0.0367027	0
ENSG00000163848.18	ZNF148	MXE	0.26267	0
ENSG00000122299.11	ZC3H7A	MXE	-0.18783	0
ENSG00000242086.8	LINC00969	MXE
ENSG00000122512.14	PMS2	MXE	-0.175562	0.047619
ENSG00000163466.15	ARPC2	MXE	-0.402762	0.238095
ENSG00000129534.13	MIS18BP1	MXE	-1.11453	1
ENSG00000182095.14	TNRC18	MXE	-0.0633925	0
ENSG00000153214.9	TMEM87B	MXE	-0.0141675	0
ENSG00000186088.15	GSAP	MXE	0.0427809	0
ENSG00000167264.17	DUS2	MXE	-0.138627	0
ENSG00000167522.14	ANKRD11	MXE	-0.339685	0.190476
ENSG00000119139.16	TJP2	MXE	0.0128089	0
ENSG00000198089.14	SFI1	MXE	0.0671865	0
ENSG00000006607.13	FARP2	MXE	0.00944814	0
ENSG00000080802.18	CNOT4	MXE	0.0584084	0
ENSG00000266997.2	RP11-886H22.1	MXE
ENSG00000166377.19	ATP9B	MXE	-0.140203	0
ENSG00000081189.13	MEF2C	MXE	-0.637259	0.619048
ENSG00000241685.8	ARPC1A	MXE	0.0238391	0.047619
ENSG00000153914.15	SREK1	MXE	-0.394085	0.333333
ENSG00000153827.13	TRIP12	MXE	-0.408128	0.285714
ENSG00000198000.11	NOL8	MXE	-0.729031	1
ENSG00000070366.13	SMG6	MXE	-1.22506	1
ENSG00000153113.23	CAST	MXE	-0.275351	0.0952381
ENSG00000140474.12	ULK3	MXE	-0.0306218	0
ENSG00000184967.6	NOC4L	MXE	-1.14032	1
ENSG00000173715.15	C11orf80	MXE	-0.133229	0
ENSG00000173692.12	PSMD1	MXE	-1.28484	1
ENSG00000144283.21	PKP4	MXE	0.036393	0
ENSG00000163681.14	SLMAP	MXE	-0.346166	0.238095
ENSG00000108669.16	CYTH1	MXE	-0.0765681	0
ENSG00000168434.12	COG7	MXE	-0.493654	0.47619
ENSG00000132323.8	ILKAP	MXE	0.0451542	0
ENSG00000132680.10	KIAA0907	MXE
ENSG00000160218.12	TRAPPC10	MXE	-0.0441098	0
ENSG00000265257.5	RP11-21J18.1	MXE
ENSG00000161996.17	WDR90	MXE	-0.0880654	0
ENSG00000126773.12	PCNXL4	MXE
ENSG00000063587.13	ZNF275	MXE
ENSG00000031081.10	ARHGAP31	MXE	-0.0842083	0
ENSG00000182362.13	YBEY	MXE	-0.0568187	0.047619
ENSG00000139641.12	ESYT1	MXE	-0.177074	0.047619
ENSG00000257950.3	P2RX5-TAX1BP3	MXE
ENSG00000135070.13	ISCA1	MXE	-0.201689	0.047619
ENSG00000156650.12	KAT6B	MXE	-0.0666745	0.047619
ENSG00000101391.20	CDK5RAP1	MXE	-0.130288	0
ENSG00000163785.12	RYK	MXE
ENSG00000051825.14	MPHOSPH9	MXE	-0.0959136	0
ENSG00000198818.9	SFT2D1	MXE	-0.00998255	0
ENSG00000143374.14	TARS2	MXE	-1.00592	1
ENSG00000132604.10	TERF2	MXE	-1.06988	1
ENSG00000175854.11	SWI5	MXE	-0.0408468	0.047619
ENSG00000119685.19	TTLL5	MXE	-0.141827	0.0952381
ENSG00000141971.12	MVB12A	MXE	-0.0570706	0
ENSG00000159267.14	HLCS	MXE	-0.107371	0.047619
ENSG00000163870.14	TPRA1	MXE	0.0760053	0
ENSG00000114013.15	CD86	MXE	0.00526898	0
ENSG00000196588.14	MKL1	MXE
ENSG00000178149.16	DALRD3	MXE	-0.103075	0
ENSG00000115233.11	PSMD14	MXE	-1.93759	1
ENSG00000107036.11	RIC1	MXE	-0.956173	0.904762
ENSG00000105640.12	RPL18A	MXE	-1.20463	1
ENSG00000178425.13	NT5DC1	MXE	0.0513395	0
ENSG00000131196.17	NFATC1	MXE	0.205412	0
ENSG00000125863.17	MKKS	MXE	0.0976124	0
ENSG00000214193.9	SH3D21	MXE	-0.151443	0.047619
ENSG00000108557.17	RAI1	MXE	0.00570482	0
ENSG00000138802.11	SEC24B	MXE	0.00132477	0
ENSG00000123154.11	WDR83	MXE	-0.400791	0.238095
ENSG00000164111.14	ANXA5	MXE	0.136707	0
ENSG00000160256.12	FAM207A	MXE	-0.41173	0.380952
ENSG00000174227.15	PIGG	MXE	0.0955853	0
ENSG00000120915.13	EPHX2	MXE	0.0218422	0
ENSG00000103227.18	LMF1	MXE	-0.0380949	0
ENSG00000139631.18	CSAD	MXE	-0.152941	0
ENSG00000170776.19	AKAP13	MXE	-0.106456	0
ENSG00000102312.20	PORCN	MXE
ENSG00000069248.11	NUP133	MXE	-1.4326	1
ENSG00000196502.11	SULT1A1	MXE	-0.185283	0.0952381
ENSG00000204469.12	PRRC2A	MXE	-0.633759	0.857143
ENSG00000140320.11	BAHD1	MXE	-0.208654	0
ENSG00000135945.9	REV1	MXE	0.169584	0
ENSG00000115904.12	SOS1	MXE	-0.212528	0.142857
ENSG00000215193.12	PEX26	MXE	-0.194225	0.142857
ENSG00000100815.12	TRIP11	MXE	-0.137793	0.047619
ENSG00000211897.8	IGHG3	MXE
ENSG00000144224.16	UBXN4	MXE	-0.0070878	0
ENSG00000257923.9	CUX1	MXE	0.0555115	0
ENSG00000164828.17	SUN1	MXE	0.127089	0
ENSG00000064225.12	ST3GAL6	MXE	-0.0352363	0
ENSG00000117859.18	OSBPL9	MXE	-0.217839	0.142857
ENSG00000068305.17	MEF2A	MXE	-0.114426	0
ENSG00000131626.15	PPFIA1	MXE	-0.119694	0.047619
ENSG00000075413.17	MARK3	MXE	0.0504196	0
ENSG00000146733.13	PSPH	MXE	-0.19613	0.0952381
ENSG00000089685.14	BIRC5	MXE	-1.62712	1
ENSG00000174718.11	KIAA1551	MXE	0.0181451	0
ENSG00000185418.15	TARSL2	MXE	0.105249	0
ENSG00000087095.12	NLK	MXE	0.22131	0
ENSG00000139116.17	KIF21A	MXE	-0.0856495	0
ENSG00000117543.19	DPH5	MXE	-0.369768	0.333333
ENSG00000249240.2	AC069368.3	MXE
ENSG00000075399.12	VPS9D1	MXE	-0.0827839	0
ENSG00000064489.22	BORCS8-MEF2B	MXE
ENSG00000145734.18	BDP1	MXE	-0.842381	0.952381
ENSG00000085224.20	ATRX	MXE
ENSG00000102908.20	NFAT5	MXE	0.00375758	0
ENSG00000120254.15	MTHFD1L	MXE	-0.106089	0
ENSG00000176155.18	CCDC57	MXE
ENSG00000112584.13	FAM120B	MXE	0.05072	0
ENSG00000159788.18	RGS12	MXE	0.0356294	0
ENSG00000213047.11	DENND1B	MXE	-0.0668022	0
ENSG00000103657.13	HERC1	MXE	0.0186696	0
ENSG00000175470.18	PPP2R2D	MXE
ENSG00000112685.13	EXOC2	MXE	-0.501969	0.52381
ENSG00000163964.13	PIGX	MXE	-0.333878	0.142857
ENSG00000139436.20	GIT2	MXE	-0.121647	0.047619
ENSG00000163682.15	RPL9	MXE	-1.74819	1
ENSG00000259316.8	CTD-2116N17.1	MXE
ENSG00000135049.15	AGTPBP1	MXE	0.310723	0
ENSG00000215039.6	CD27-AS1	MXE
ENSG00000110066.14	SUV420H1	MXE
ENSG00000122643.18	NT5C3A	MXE	-0.259989	0.047619
ENSG00000271853.5	RP1-178F15.5	MXE
ENSG00000058091.16	CDK14	MXE	0.128763	0
ENSG00000163626.16	COX18	MXE	-0.386767	0.238095
ENSG00000144741.17	SLC25A26	MXE	-0.558557	0.52381
ENSG00000011275.18	RNF216	MXE	-0.0138537	0
ENSG00000279765.3	RP11-437B10.1	MXE
ENSG00000140398.13	NEIL1	MXE	-0.00979184	0
ENSG00000099840.13	IZUMO4	MXE	-0.0916194	0
ENSG00000107902.13	LHPP	MXE	0.1048	0
ENSG00000144785.8	RP11-977G19.10	MXE
ENSG00000182173.12	TSEN54	MXE	-1.08344	1
ENSG00000120899.17	PTK2B	MXE	0.181156	0
ENSG00000138050.14	THUMPD2	MXE	-0.0841334	0
ENSG00000023041.11	ZDHHC6	MXE	0.121661	0
ENSG00000143702.15	CEP170	MXE	-0.0034834	0
ENSG00000032219.18	ARID4A	MXE	0.0538313	0.047619
ENSG00000172113.8	NME6	MXE	-0.13141	0
ENSG00000132600.16	PRMT7	MXE	-0.275194	0.0952381
ENSG00000277957.1	SENP3-EIF4A1	MXE
ENSG00000249115.8	HAUS5	MXE	-1.43231	1
ENSG00000104763.17	ASAH1	MXE	0.059979	0.047619
ENSG00000214021.15	TTLL3	RI	0.0491568	0
ENSG00000109736.14	MFSD10	RI	0.0199418	0
ENSG00000212694.8	LINC01089	RI
ENSG00000115204.14	MPV17	RI	-0.129011	0.047619
ENSG00000145495.14	43896	RI
ENSG00000060971.17	ACAA1	RI	-0.0337655	0
ENSG00000127580.15	WDR24	RI	-0.936274	0.904762
ENSG00000170581.13	STAT2	RI	-0.127767	0.047619
ENSG00000124067.16	SLC12A4	RI	-0.161928	0
ENSG00000161395.12	PGAP3	RI	-0.254324	0
ENSG00000185359.12	HGS	RI	-0.813639	0.952381
ENSG00000160271.14	RALGDS	RI	0.0570595	0
ENSG00000171863.12	RPS7	RI	-1.04958	1
ENSG00000052749.13	RRP12	RI	-1.29077	1
ENSG00000184436.11	THAP7	RI	-0.065603	0
ENSG00000157796.17	WDR19	RI	0.0249454	0
ENSG00000092531.9	SNAP23	RI	-1.12307	1
ENSG00000116213.15	WRAP73	RI	-0.0866362	0
ENSG00000128951.13	DUT	RI	-1.75253	1
ENSG00000119707.13	RBM25	RI	-1.43799	1
ENSG00000120314.18	WDR55	RI	-1.18034	1
ENSG00000213930.11	GALT	RI	0.0482174	0
ENSG00000179094.13	PER1	RI	0.252397	0
ENSG00000185404.16	SP140L	RI	0.0801929	0
ENSG00000166140.17	ZFYVE19	RI	-0.209791	0
ENSG00000157873.17	TNFRSF14	RI	-0.200185	0.0952381
ENSG00000105655.18	ISYNA1	RI	-0.261568	0
ENSG00000165272.14	AQP3	RI	-0.210401	0
ENSG00000168970.21	JMJD7-PLA2G4B	RI
ENSG00000162772.16	ATF3	RI	-0.121195	0
ENSG00000083838.15	ZNF446	RI	-0.138116	0.047619
ENSG00000130734.9	ATG4D	RI	-0.315979	0.190476
ENSG00000135473.14	PAN2	RI	-0.212731	0.0952381
ENSG00000174177.12	CTU2	RI	-0.91114	0.904762
ENSG00000115446.11	UNC50	RI	-0.534687	0.619048
ENSG00000134440.11	NARS	RI	-1.33535	1
ENSG00000213983.11	AP1G2	RI	-0.385518	0.142857
ENSG00000129292.20	PHF20L1	RI	0.17579	0
ENSG00000183401.11	CCDC159	RI	0.170402	0
ENSG00000100360.14	IFT27	RI	0.0383316	0
ENSG00000110888.17	CAPRIN2	RI	-0.00225733	0
ENSG00000112511.17	PHF1	RI	-0.14827	0
ENSG00000185024.16	BRF1	RI	-1.0698	1
ENSG00000143303.11	RRNAD1	RI	-0.20082	0.047619
ENSG00000100802.14	C14orf93	RI	-0.0652747	0
ENSG00000161265.14	U2AF1L4	RI	-0.0853894	0
ENSG00000105699.16	LSR	RI	0.244405	0
ENSG00000164896.19	FASTK	RI	0.0908224	0
ENSG00000106263.17	EIF3B	RI	-1.33581	1
ENSG00000106009.15	BRAT1	RI	-0.321811	0.285714
ENSG00000112096.16	SOD2	RI	-1.02382	0.952381
ENSG00000129657.14	SEC14L1	RI	-0.182397	0
ENSG00000178467.17	P4HTM	RI	-0.166127	0.0952381
ENSG00000125967.16	NECAB3	RI	-0.187338	0
ENSG00000239779.6	WBP1	RI	-0.545008	0.571429
ENSG00000100219.16	XBP1	RI	-0.289281	0.238095
ENSG00000092094.10	OSGEP	RI	-1.39126	1
ENSG00000162576.16	MXRA8	RI	0.163552	0
ENSG00000197070.13	ARRDC1	RI	-0.140738	0
ENSG00000100225.17	FBXO7	RI	-0.200961	0.190476
ENSG00000142046.14	TMEM91	RI	-0.0800641	0.047619
ENSG00000160813.6	PPP1R35	RI	-0.00663709	0
ENSG00000127837.9	AAMP	RI	-0.597188	0.761905
ENSG00000269858.5	EGLN2	RI	-0.524971	0.52381
ENSG00000140400.14	MAN2C1	RI	-0.174083	0
ENSG00000169228.13	RAB24	RI	-0.12688	0
ENSG00000176978.13	DPP7	RI	-0.21002	0.047619
ENSG00000100242.15	SUN2	RI	-0.12911	0
ENSG00000158805.11	ZNF276	RI	0.0468839	0
ENSG00000110619.16	CARS	RI	-1.42761	1
ENSG00000130811.11	EIF3G	RI	-1.35722	1
ENSG00000149499.11	EML3	RI	-0.0605371	0
ENSG00000223705.9	NSUN5P1	RI
ENSG00000125089.16	SH3TC1	RI	0.135894	0
ENSG00000143624.13	INTS3	RI	-1.56867	1
ENSG00000147813.15	NAPRT	RI	-0.28389	0.0952381
ENSG00000160781.15	PAQR6	RI	-0.265381	0.047619
ENSG00000115459.17	ELMOD3	RI	-0.23928	0.0952381
ENSG00000165359.14	DDX26B	RI
ENSG00000187514.14	PTMA	RI	-0.718654	0.761905
ENSG00000102901.12	CENPT	RI	-0.767037	0.857143
ENSG00000125503.12	PPP1R12C	RI	0.0570217	0
ENSG00000240065.7	PSMB9	RI	-0.216059	0.142857
ENSG00000089280.18	FUS	RI	-0.0447799	0.047619
ENSG00000197114.11	ZGPAT	RI	-0.0987523	0
ENSG00000125746.14	EML2	RI	-0.176536	0.047619
ENSG00000174775.16	HRAS	RI	-0.219607	0.047619
ENSG00000156873.15	PHKG2	RI	-0.0981417	0
ENSG00000077454.15	LRCH4	RI	-0.257469	0
ENSG00000111653.19	ING4	RI	0.191223	0
ENSG00000089094.16	KDM2B	RI	-0.0912259	0
ENSG00000181513.14	ACBD4	RI	-0.0787782	0
ENSG00000099622.13	CIRBP	RI	-0.00463445	0
ENSG00000100365.14	NCF4	RI	-0.0281876	0
ENSG00000148824.18	MTG1	RI	-0.367387	0.190476
ENSG00000048740.17	CELF2	RI	-0.125231	0
ENSG00000074582.12	BCS1L	RI	-0.561168	0.52381
ENSG00000012822.15	CALCOCO1	RI	-0.320194	0.0952381
ENSG00000182087.12	TMEM259	RI	-0.111168	0
ENSG00000102710.19	SUPT20H	A3	-0.753541	0.809524
ENSG00000137500.9	CCDC90B	A3	0.0439536	0
ENSG00000137074.18	APTX	A3	0.0183525	0
ENSG00000141959.16	PFKL	A3	-0.103786	0
ENSG00000003056.7	M6PR	A3	0.0309285	0
ENSG00000106415.12	GLCCI1	A3	0.139479	0
ENSG00000138964.16	PARVG	A3	0.0500766	0
ENSG00000214078.12	CPNE1	A3	-0.00692961	0
ENSG00000180902.16	D2HGDH	A3	-0.0647101	0
ENSG00000132507.17	EIF5A	A3	-1.14383	1
ENSG00000104946.10	TBC1D17	A3	0.0042346	0
ENSG00000115525.16	ST3GAL5	A3	0.0923259	0
ENSG00000198563.13	DDX39B	A3	-0.287503	0.238095
ENSG00000165458.13	INPPL1	A3	-0.117617	0
ENSG00000032444.15	PNPLA6	A3	-0.14391	0.047619
ENSG00000118363.11	SPCS2	A3	-0.938632	1
ENSG00000113240.12	CLK4	A3	-0.0285553	0
ENSG00000187742.14	SECISBP2	A3	-0.174511	0.0952381
ENSG00000151923.17	TIAL1	A3	-0.130403	0.0952381
ENSG00000168010.10	ATG16L2	A3	-0.208593	0.0952381
ENSG00000157693.14	C9orf91	A3
ENSG00000141994.15	DUS3L	A5	0.0132087	0
ENSG00000140332.15	TLE3	A5	-0.35384	0.285714
ENSG00000082258.12	CCNT2	A5	-0.0851123	0
ENSG00000108094.14	CUL2	A5	-0.920444	0.952381
ENSG00000214063.10	TSPAN4	A5	0.0234213	0
ENSG00000196756.11	SNHG17	A5
ENSG00000139624.12	CERS5	A5	-0.0864051	0
ENSG00000139620.12	KANSL2	A5	-0.6299	0.761905
ENSG00000184922.13	FMNL1	A5	-0.257588	0.047619
ENSG00000099956.18	SMARCB1	A5	-1.36432	1
ENSG00000055955.15	ITIH4	A5	-0.212648	0.047619
ENSG00000135018.13	UBQLN1	A5	-0.23878	0.047619
ENSG00000262919.7	FAM58A	A5
ENSG00000112651.11	MRPL2	A5	-0.641451	0.761905
ENSG00000006634.7	DBF4	A5	-0.86708	0.714286
ENSG00000173559.12	NABP1	A5	0.0491435	0
ENSG00000133858.15	ZFC3H1	A5	-0.765177	0.904762
ENSG00000198431.15	TXNRD1	A5	-0.553401	0.619048
ENSG00000273154.3	RP4-583P15.15	A5
ENSG00000163349.21	HIPK1	A5	-0.296355	0.047619
ENSG00000105486.13	LIG1	A5	-0.235925	0.047619
ENSG00000104859.14	CLASRP	A5	-0.460097	0.333333
ENSG00000126456.15	IRF3	A5	0.0241491	0
ENSG00000090621.13	PABPC4	A5	-0.0893039	0
ENSG00000133895.14	MEN1	A5	-0.783366	0.809524
ENSG00000143774.16	GUK1	A5	-1.49227	1
ENSG00000181929.11	PRKAG1	A5	-0.179986	0
