# Supplementary material for: In-depth analysis of alternative splicing landscape in multiple myeloma and potential role of dysregulated splicing factors
Source: Blood Cancer J. 2022 Dec 20;12(12):171. doi: 10.1038/s41408-022-00759-6 (PMC9763261; doi:10.1038/s41408-022-00759-6)
Supplement: Supplementary file 9 — Supplementary Table 2 [file 41408_2022_759_MOESM9_ESM.xls]

## Sheet: t(4;14)
geneID	geneSYM	group
ENSG00000283103.1	LLNLR-245B6.1	SE
ENSG00000281649.1	EBLN3	SE
ENSG00000279765.3	RP11-437B10.1	MXE
ENSG00000277957.1	SENP3-EIF4A1	MXE
ENSG00000275832.4	ARHGAP23	MXE
ENSG00000275302.1	CCL4	SE
ENSG00000273154.3	RP4-583P15.15	A5
ENSG00000271853.5	RP1-178F15.5	RI
ENSG00000269893.6	SNHG8	SE
ENSG00000269858.5	EGLN2	RI
ENSG00000269713.7	NBPF9	MXE
ENSG00000268027.5	AC006129.2	SE
ENSG00000267121.5	CTD-2020K17.1	SE
ENSG00000267120.3	AD000671.6	SE
ENSG00000266714.6	MYO15B	RI
ENSG00000266173.5	STRADA	A5
ENSG00000264522.5	OTUD7B	SE
ENSG00000264343.5	NOTCH2NL	MXE
ENSG00000263072.6	ZNF213-AS1	SE
ENSG00000263001.5	GTF2I	SE
ENSG00000261740.6	RP11-345J4.5	MXE
ENSG00000261067.6	RP11-264B17.3	RI
ENSG00000260537.2	RP11-529K1.3	MXE
ENSG00000260083.1	MIR762HG	SE
ENSG00000259316.8	CTD-2116N17.1	MXE
ENSG00000259248.5	USP3-AS1	SE
ENSG00000258539.1	RP11-12J10.3	SE
ENSG00000258461.5	RP11-164J13.1	MXE
ENSG00000257815.5	LINC01481	SE
ENSG00000257621.7	PSMA3-AS1	MXE
ENSG00000257341.5	AL928654.7	MXE
ENSG00000257103.8	LSM14A	SE
ENSG00000255857.5	PXN-AS1	SE
ENSG00000254709.7	IGLL5	SE
ENSG00000254093.8	PINX1	SE
ENSG00000253710.2	ALG11	SE
ENSG00000250903.8	GMDS-AS1	SE
ENSG00000250571.6	GLI4	SE
ENSG00000249859.7	PVT1	SE
ENSG00000249115.8	HAUS5	MXE
ENSG00000248672.5	LY75-CD302	MXE
ENSG00000248592.7	TMEM110-MUSTN1	A3
ENSG00000248333.8	CDK11B	SE
ENSG00000244560.6	RP4-800G7.2	MXE
ENSG00000244405.7	ETV5	MXE
ENSG00000243927.5	MRPS6	SE
ENSG00000243147.7	MRPL33	SE
ENSG00000242802.6	AP5Z1	RI
ENSG00000242372.6	EIF6	SE
ENSG00000242294.6	STAG3L5P	A5
ENSG00000242086.8	LINC00969	SE
ENSG00000240303.7	ACAD11	RI
ENSG00000239900.11	ADSL	SE
ENSG00000239857.6	GET4	SE
ENSG00000239779.6	WBP1	RI
ENSG00000238105.7	GOLGA2P5	RI
ENSG00000237765.6	FAM200B	A5
ENSG00000235750.9	KIAA0040	SE
ENSG00000235437.7	LINC01278	SE
ENSG00000234127.8	TRIM26	SE
ENSG00000231721.6	LINC-PINT	SE
ENSG00000228794.8	LINC01128	SE
ENSG00000228315.11	GUSBP11	SE
ENSG00000226232.8	RP11-419C5.2	A3
ENSG00000225648.5	SBDSP1	SE
ENSG00000225470.6	JPX	SE
ENSG00000225205.5	AC093818.1	SE
ENSG00000223960.6	AC009948.5	A5
ENSG00000223705.9	NSUN5P1	SE
ENSG00000221988.12	PPT2	SE
ENSG00000221978.11	CCNL2	SE
ENSG00000221968.8	FADS3	RI
ENSG00000221838.9	AP4M1	SE
ENSG00000221829.9	FANCG	SE
ENSG00000219200.11	RNASEK	A5
ENSG00000215908.8	CROCCP2	SE
ENSG00000215193.12	PEX26	MXE
ENSG00000215114.7	UBXN2B	MXE
ENSG00000215039.6	CD27-AS1	MXE
ENSG00000214783.9	POLR2J4	MXE
ENSG00000214765.8	SEPT7P2	MXE
ENSG00000214719.11	AC005562.1	MXE
ENSG00000214706.10	IFRD2	RI
ENSG00000214078.12	CPNE1	A3
ENSG00000214063.10	TSPAN4	A5
ENSG00000214046.8	SMIM7	SE
ENSG00000214022.11	REPIN1	SE
ENSG00000214021.15	TTLL3	RI
ENSG00000213983.11	AP1G2	RI
ENSG00000213930.11	GALT	RI
ENSG00000213928.8	IRF9	SE
ENSG00000213920.8	MDP1	RI
ENSG00000213782.7	DDX47	SE
ENSG00000213593.9	TMX2	A3
ENSG00000213341.10	CHUK	SE
ENSG00000213199.7	ASIC3	MXE
ENSG00000213079.9	SCAF8	A3
ENSG00000213047.11	DENND1B	SE
ENSG00000212694.8	LINC01089	RI
ENSG00000211897.8	IGHG3	SE
ENSG00000206530.8	CFAP44	SE
ENSG00000205981.6	DNAJC19	SE
ENSG00000205707.10	LYRM5	A5
ENSG00000205581.10	HMGN1	SE
ENSG00000205476.8	CCDC85C	MXE
ENSG00000205045.8	SLFN12L	SE
ENSG00000204574.12	ABCF1	SE
ENSG00000204469.12	PRRC2A	MXE
ENSG00000204428.12	LY6G5C	MXE
ENSG00000204427.11	ABHD16A	SE
ENSG00000204356.11	NELFE	RI
ENSG00000204351.11	SKIV2L	A3
ENSG00000204130.12	RUFY2	SE
ENSG00000204120.14	GIGYF2	SE
ENSG00000204084.12	INPP5B	A5
ENSG00000203667.9	COX20	SE
ENSG00000203485.12	INF2	MXE
ENSG00000198925.10	ATG9A	SE
ENSG00000198901.13	PRC1	SE
ENSG00000198900.5	TOP1	MXE
ENSG00000198879.11	SFMBT2	SE
ENSG00000198860.11	TSEN15	MXE
ENSG00000198843.12	SELT	SE
ENSG00000198837.9	DENND4B	SE
ENSG00000198794.11	SCAMP5	SE
ENSG00000198793.12	MTOR	SE
ENSG00000198771.10	RCSD1	SE
ENSG00000198718.12	FAM179B	SE
ENSG00000198690.9	FAN1	SE
ENSG00000198646.13	NCOA6	MXE
ENSG00000198604.10	BAZ1A	SE
ENSG00000198589.10	LRBA	SE
ENSG00000198563.13	DDX39B	A3
ENSG00000198520.10	C1orf228	RI
ENSG00000198431.15	TXNRD1	SE
ENSG00000198276.13	UCKL1	RI
ENSG00000198265.11	HELZ	A3
ENSG00000198176.12	TFDP1	SE
ENSG00000198055.10	GRK6	SE
ENSG00000198000.11	NOL8	SE
ENSG00000197965.11	MPZL1	SE
ENSG00000197956.9	S100A6	SE
ENSG00000197948.10	FCHSD1	RI
ENSG00000197622.12	CDC42SE1	RI
ENSG00000197586.12	ENTPD6	SE
ENSG00000197535.14	MYO5A	SE
ENSG00000197343.10	ZNF655	SE
ENSG00000197329.11	PELI1	SE
ENSG00000197256.10	KANK2	SE
ENSG00000197150.12	ABCB8	SE
ENSG00000197136.4	PCNXL3	SE
ENSG00000197114.11	ZGPAT	RI
ENSG00000197070.13	ARRDC1	RI
ENSG00000197043.13	ANXA6	SE
ENSG00000197037.10	ZSCAN25	SE
ENSG00000196924.14	FLNA	SE
ENSG00000196792.11	STRN3	SE
ENSG00000196642.16	RABL6	RI
ENSG00000196591.11	HDAC2	SE
ENSG00000196588.14	MKL1	MXE
ENSG00000196586.13	MYO6	SE
ENSG00000196547.14	MAN2A2	SE
ENSG00000196535.14	MYO18A	SE
ENSG00000196504.15	PRPF40A	SE
ENSG00000196498.13	NCOR2	SE
ENSG00000196352.14	CD55	RI
ENSG00000196182.10	STK40	SE
ENSG00000196126.10	HLA-DRB1	MXE
ENSG00000196116.7	TDRD7	MXE
ENSG00000189180.15	ZNF33A	SE
ENSG00000189171.14	S100A13	RI
ENSG00000189091.12	SF3B3	SE
ENSG00000189077.10	TMEM120A	RI
ENSG00000188921.13	HACD4	MXE
ENSG00000188917.14	TRMT2B	SE
ENSG00000188739.14	RBM34	SE
ENSG00000188732.10	FAM221A	SE
ENSG00000188706.12	ZDHHC9	SE
ENSG00000188603.16	CLN3	RI
ENSG00000188002.10	RP11-43F13.1	MXE
ENSG00000187860.10	CCDC157	SE
ENSG00000187796.13	CARD9	RI
ENSG00000187742.14	SECISBP2	SE
ENSG00000187688.14	TRPV2	SE
ENSG00000187514.14	PTMA	RI
ENSG00000187091.13	PLCD1	RI
ENSG00000186918.13	ZNF395	SE
ENSG00000186866.16	POFUT2	SE
ENSG00000186716.19	BCR	SE
ENSG00000186654.20	PRR5	SE
ENSG00000186635.14	ARAP1	SE
ENSG00000186566.12	GPATCH8	MXE
ENSG00000186111.8	PIP5K1C	SE
ENSG00000186104.10	CYP2R1	SE
ENSG00000186088.15	GSAP	SE
ENSG00000185811.16	IKZF1	SE
ENSG00000185627.17	PSMD13	SE
ENSG00000185619.17	PCGF3	SE
ENSG00000185347.17	C14orf80	SE
ENSG00000185344.13	ATP6V0A2	MXE
ENSG00000185324.21	CDK10	A3
ENSG00000185189.15	NRBP2	RI
ENSG00000185163.9	DDX51	SE
ENSG00000185122.10	HSF1	SE
ENSG00000185024.16	BRF1	RI
ENSG00000185000.9	DGAT1	RI
ENSG00000184967.6	NOC4L	MXE
ENSG00000184922.13	FMNL1	SE
ENSG00000184743.12	ATL3	SE
ENSG00000184584.12	TMEM173	SE
ENSG00000184508.10	HDDC3	A3
ENSG00000184470.20	TXNRD2	RI
ENSG00000184436.11	THAP7	RI
ENSG00000184432.9	COPB2	SE
ENSG00000184047.15	DIABLO	SE
ENSG00000183955.12	SETD8	SE
ENSG00000183696.13	UPP1	SE
ENSG00000183655.12	KLHL25	SE
ENSG00000183570.16	PCBP3	MXE
ENSG00000183479.12	TREX2	A3
ENSG00000183337.16	BCOR	A3
ENSG00000183323.12	CCDC125	RI
ENSG00000183258.11	DDX41	RI
ENSG00000182872.15	RBM10	SE
ENSG00000182718.16	ANXA2	SE
ENSG00000182670.13	TTC3	SE
ENSG00000182400.14	TRAPPC6B	SE
ENSG00000182362.13	YBEY	SE
ENSG00000182287.13	AP1S2	SE
ENSG00000182179.10	UBA7	SE
ENSG00000182173.12	TSEN54	SE
ENSG00000182108.9	DEXI	SE
ENSG00000182095.14	TNRC18	MXE
ENSG00000182087.12	TMEM259	RI
ENSG00000181704.11	YIPF6	SE
ENSG00000181513.14	ACBD4	RI
ENSG00000181027.10	FKRP	SE
ENSG00000180957.17	PITPNB	SE
ENSG00000180902.16	D2HGDH	A3
ENSG00000180900.16	SCRIB	SE
ENSG00000180104.15	EXOC3	MXE
ENSG00000179909.15	ZNF154	RI
ENSG00000179583.17	CIITA	MXE
ENSG00000179532.12	DNHD1	MXE
ENSG00000179195.15	ZNF664	SE
ENSG00000179094.13	PER1	RI
ENSG00000178999.12	AURKB	A3
ENSG00000178971.13	CTC1	RI
ENSG00000178950.16	GAK	SE
ENSG00000178921.13	PFAS	SE
ENSG00000178719.16	GRINA	SE
ENSG00000178691.10	SUZ12	MXE
ENSG00000178467.17	P4HTM	RI
ENSG00000178252.17	WDR6	SE
ENSG00000178149.16	DALRD3	RI
ENSG00000177879.14	AP3S1	SE
ENSG00000177731.15	FLII	RI
ENSG00000177685.16	CRACR2B	RI
ENSG00000177570.13	SAMD12	SE
ENSG00000177311.10	ZBTB38	SE
ENSG00000177200.15	CHD9	MXE
ENSG00000177082.12	WDR73	SE
ENSG00000177054.13	ZDHHC13	SE
ENSG00000177000.10	MTHFR	SE
ENSG00000176978.13	DPP7	RI
ENSG00000176783.14	RUFY1	SE
ENSG00000176731.11	C8orf59	SE
ENSG00000176473.13	WDR25	MXE
ENSG00000176444.18	CLK2	SE
ENSG00000175470.18	PPP2R2D	SE
ENSG00000175348.10	TMEM9B	SE
ENSG00000175309.14	PHYKPL	SE
ENSG00000175215.9	CTDSP2	A5
ENSG00000175066.15	GK5	SE
ENSG00000175061.17	LRRC75A-AS1	SE
ENSG00000174943.9	KCTD13	SE
ENSG00000174775.16	HRAS	RI
ENSG00000174718.11	KIAA1551	SE
ENSG00000174243.9	DDX23	SE
ENSG00000174227.15	PIGG	SE
ENSG00000174197.16	MGA	MXE
ENSG00000174177.12	CTU2	RI
ENSG00000173744.17	AGFG1	MXE
ENSG00000173715.15	C11orf80	SE
ENSG00000173692.12	PSMD1	MXE
ENSG00000173559.12	NABP1	A5
ENSG00000173120.14	KDM2A	SE
ENSG00000173020.10	ADRBK1	SE
ENSG00000172932.14	ANKRD13D	SE
ENSG00000172890.11	NADSYN1	SE
ENSG00000172831.11	CES2	A5
ENSG00000172766.18	NAA16	SE
ENSG00000172765.16	TMCC1	SE
ENSG00000172725.13	CORO1B	A3
ENSG00000172661.17	FAM21C	MXE
ENSG00000172534.13	HCFC1	SE
ENSG00000172530.19	BANP	SE
ENSG00000172262.11	ZNF131	SE
ENSG00000172183.14	ISG20	A3
ENSG00000172175.12	MALT1	SE
ENSG00000171953.15	ATPAF2	SE
ENSG00000171863.12	RPS7	RI
ENSG00000171824.13	EXOSC10	SE
ENSG00000171612.6	SLC25A33	SE
ENSG00000171497.4	PPID	MXE
ENSG00000171456.16	ASXL1	SE
ENSG00000171307.18	ZDHHC16	A3
ENSG00000171302.16	CANT1	RI
ENSG00000171206.13	TRIM8	SE
ENSG00000171204.12	TMEM126B	SE
ENSG00000171103.10	TRMT61B	SE
ENSG00000170889.13	RPS9	RI
ENSG00000170832.12	USP32	MXE
ENSG00000170802.15	FOXN2	SE
ENSG00000170776.19	AKAP13	SE
ENSG00000170633.16	RNF34	MXE
ENSG00000170632.13	ARMC10	SE
ENSG00000170581.13	STAT2	RI
ENSG00000170473.16	PYM1	SE
ENSG00000170456.14	DENND5B	SE
ENSG00000170113.15	NIPA1	MXE
ENSG00000170037.13	CNTROB	SE
ENSG00000169925.16	BRD3	MXE
ENSG00000169682.17	SPNS1	SE
ENSG00000169592.14	INO80E	SE
ENSG00000169228.13	RAB24	RI
ENSG00000169155.9	ZBTB43	SE
ENSG00000169062.14	UPF3A	MXE
ENSG00000169057.19	MECP2	SE
ENSG00000168958.19	MFF	SE
ENSG00000168884.14	TNIP2	SE
ENSG00000168872.16	DDX19A	MXE
ENSG00000168827.14	GFM1	SE
ENSG00000168769.12	TET2	MXE
ENSG00000168734.13	PKIG	SE
ENSG00000168591.15	TMUB2	SE
ENSG00000168488.18	ATXN2L	SE
ENSG00000168405.14	CMAHP	SE
ENSG00000168394.10	TAP1	RI
ENSG00000168385.17	SEPT2	SE
ENSG00000168216.10	LMBRD1	A3
ENSG00000168137.15	SETD5	SE
ENSG00000168116.13	KIAA1586	SE
ENSG00000168096.14	ANKS3	SE
ENSG00000168056.14	LTBP3	SE
ENSG00000168010.10	ATG16L2	SE
ENSG00000168005.8	C11orf84	SE
ENSG00000167965.17	MLST8	A3
ENSG00000167930.15	FAM234A	A3
ENSG00000167851.13	CD300A	SE
ENSG00000167799.9	NUDT8	RI
ENSG00000167703.14	SLC43A2	SE
ENSG00000167550.10	RHEBL1	SE
ENSG00000167548.14	KMT2D	SE
ENSG00000167536.13	DHRS13	SE
ENSG00000167522.14	ANKRD11	SE
ENSG00000167515.10	TRAPPC2L	SE
ENSG00000167508.10	MVD	SE
ENSG00000167491.17	GATAD2A	SE
ENSG00000167333.12	TRIM68	SE
ENSG00000167323.9	STIM1	SE
ENSG00000167261.13	DPEP2	SE
ENSG00000167202.11	TBC1D2B	SE
ENSG00000167110.16	GOLGA2	SE
ENSG00000167106.11	FAM102A	SE
ENSG00000166987.14	MBD6	SE
ENSG00000166946.13	CCNDBP1	SE
ENSG00000166908.17	PIP4K2C	SE
ENSG00000166747.12	AP1G1	A5
ENSG00000166734.18	CASC4	SE
ENSG00000166582.9	CENPV	A3
ENSG00000166548.15	TK2	MXE
ENSG00000166508.17	MCM7	RI
ENSG00000166484.19	MAPK7	RI
ENSG00000166435.15	XRRA1	SE
ENSG00000166411.13	IDH3A	SE
ENSG00000166266.13	CUL5	SE
ENSG00000166225.8	FRS2	SE
ENSG00000166169.16	POLL	SE
ENSG00000166167.17	BTRC	SE
ENSG00000166140.17	ZFYVE19	RI
ENSG00000166046.10	TCP11L2	SE
ENSG00000165819.11	METTL3	SE
ENSG00000165792.17	METTL17	RI
ENSG00000165782.10	TMEM55B	SE
ENSG00000165689.16	SDCCAG3	SE
ENSG00000165661.15	QSOX2	SE
ENSG00000165458.13	INPPL1	SE
ENSG00000165359.14	DDX26B	RI
ENSG00000165233.17	CARD19	SE
ENSG00000165115.14	KIF27	SE
ENSG00000165046.12	LETM2	A5
ENSG00000164975.15	SNAPC3	MXE
ENSG00000164970.14	FAM219A	A5
ENSG00000164941.13	INTS8	SE
ENSG00000164930.11	FZD6	SE
ENSG00000164896.19	FASTK	RI
ENSG00000164828.17	SUN1	RI
ENSG00000164758.7	MED30	SE
ENSG00000164654.15	MIOS	SE
ENSG00000164620.8	RELL2	A5
ENSG00000164414.16	SLC35A1	A5
ENSG00000164402.13	SEPT8	SE
ENSG00000164329.13	PAPD4	SE
ENSG00000164306.10	PRIMPOL	MXE
ENSG00000164253.12	WDR41	SE
ENSG00000164190.16	NIPBL	SE
ENSG00000164180.13	TMEM161B	SE
ENSG00000164134.12	NAA15	MXE
ENSG00000164111.14	ANXA5	SE
ENSG00000164073.9	MFSD8	SE
ENSG00000164068.15	RNF123	RI
ENSG00000164053.18	ATRIP	SE
ENSG00000164008.13	C1orf50	MXE
ENSG00000163964.13	PIGX	SE
ENSG00000163935.13	SFMBT1	SE
ENSG00000163932.13	PRKCD	SE
ENSG00000163930.9	BAP1	RI
ENSG00000163870.14	TPRA1	MXE
ENSG00000163818.16	LZTFL1	SE
ENSG00000163785.12	RYK	SE
ENSG00000163743.13	RCHY1	A5
ENSG00000163719.18	MTMR14	SE
ENSG00000163714.17	U2SURP	SE
ENSG00000163681.14	SLMAP	SE
ENSG00000163660.11	CCNL1	SE
ENSG00000163644.14	PPM1K	SE
ENSG00000163608.14	C3orf17	RI
ENSG00000163584.17	RPL22L1	A3
ENSG00000163516.13	ANKZF1	SE
ENSG00000163479.13	SSR2	SE
ENSG00000163466.15	ARPC2	MXE
ENSG00000163463.11	KRTCAP2	RI
ENSG00000163444.11	TMEM183A	MXE
ENSG00000163412.12	EIF4E3	SE
ENSG00000163406.10	SLC15A2	SE
ENSG00000163374.19	YY1AP1	SE
ENSG00000163349.21	HIPK1	A5
ENSG00000163328.13	GPR155	SE
ENSG00000163156.11	SCNM1	MXE
ENSG00000162923.14	WDR26	SE
ENSG00000162613.16	FUBP1	SE
ENSG00000162600.11	OMA1	SE
ENSG00000162576.16	MXRA8	RI
ENSG00000162341.15	TPCN2	SE
ENSG00000162300.11	ZFPL1	MXE
ENSG00000161813.20	LARP4	MXE
ENSG00000161526.14	SAP30BP	SE
ENSG00000161405.16	IKZF3	SE
ENSG00000161395.12	PGAP3	RI
ENSG00000161265.14	U2AF1L4	SE
ENSG00000161217.11	PCYT1A	SE
ENSG00000161204.11	ABCF3	SE
ENSG00000161179.13	YDJC	RI
ENSG00000161010.14	C5orf45	MXE
ENSG00000160972.9	PPP1R16A	SE
ENSG00000160957.12	RECQL4	SE
ENSG00000160949.16	TONSL	RI
ENSG00000160917.14	CPSF4	SE
ENSG00000160813.6	PPP1R35	RI
ENSG00000160753.15	RUSC1	RI
ENSG00000160752.14	FDPS	SE
ENSG00000160714.9	UBE2Q1	SE
ENSG00000160633.12	SAFB	SE
ENSG00000160323.18	ADAMTS13	SE
ENSG00000160310.16	PRMT2	SE
ENSG00000160271.14	RALGDS	RI
ENSG00000160218.12	TRAPPC10	MXE
ENSG00000160058.18	BSDC1	A3
ENSG00000160050.14	CCDC28B	RI
ENSG00000159921.14	GNE	SE
ENSG00000159761.14	C16orf86	SE
ENSG00000159658.10	EFCAB14	SE
ENSG00000159596.6	TMEM69	SE
ENSG00000159592.10	GPBP1L1	SE
ENSG00000159363.17	ATP13A2	SE
ENSG00000159348.12	CYB5R1	RI
ENSG00000159346.12	ADIPOR1	SE
ENSG00000159140.17	SON	SE
ENSG00000159069.13	FBXW5	RI
ENSG00000158941.16	CCAR2	SE
ENSG00000158864.12	NDUFS2	SE
ENSG00000158850.14	B4GALT3	RI
ENSG00000158805.11	ZNF276	RI
ENSG00000158796.16	DEDD	SE
ENSG00000158773.14	USF1	SE
ENSG00000158552.12	ZFAND2B	SE
ENSG00000158545.15	ZC3H18	SE
ENSG00000158234.12	FAIM	SE
ENSG00000158201.9	ABHD3	A5
ENSG00000158122.11	AAED1	SE
ENSG00000158062.20	UBXN11	SE
ENSG00000157895.11	C12orf43	SE
ENSG00000157881.13	PANK4	SE
ENSG00000157823.16	AP3S2	SE
ENSG00000157800.17	SLC37A3	MXE
ENSG00000157796.17	WDR19	RI
ENSG00000157693.14	C9orf91	A3
ENSG00000157625.15	TAB3	SE
ENSG00000157450.15	RNF111	SE
ENSG00000157353.16	FUK	RI
ENSG00000156983.15	BRPF1	SE
ENSG00000156875.13	HIAT1	SE
ENSG00000156873.15	PHKG2	RI
ENSG00000156858.11	PRR14	SE
ENSG00000156802.12	ATAD2	SE
ENSG00000156599.10	ZDHHC5	SE
ENSG00000156030.12	ELMSAN1	SE
ENSG00000155957.17	TMBIM4	SE
ENSG00000155903.11	RASA2	SE
ENSG00000155744.9	FAM126B	SE
ENSG00000155629.14	PIK3AP1	SE
ENSG00000155561.14	NUP205	SE
ENSG00000155508.13	CNOT8	SE
ENSG00000155465.18	SLC7A7	SE
ENSG00000155229.20	MMS19	SE
ENSG00000154957.13	ZNF18	SE
ENSG00000154889.16	MPPE1	SE
ENSG00000154832.14	CXXC1	SE
ENSG00000154710.15	RABGEF1	MXE
ENSG00000154582.16	TCEB1	SE
ENSG00000154222.14	CC2D1B	SE
ENSG00000154217.14	PITPNC1	SE
ENSG00000154144.12	TBRG1	SE
ENSG00000154134.14	ROBO3	A5
ENSG00000154114.12	TBCEL	MXE
ENSG00000153914.15	SREK1	A3
ENSG00000153827.13	TRIP12	SE
ENSG00000153560.11	UBP1	SE
ENSG00000153391.15	INO80C	MXE
ENSG00000153317.14	ASAP1	SE
ENSG00000153310.18	FAM49B	SE
ENSG00000153214.9	TMEM87B	MXE
ENSG00000153147.5	SMARCA5	SE
ENSG00000153113.23	CAST	MXE
ENSG00000152818.18	UTRN	MXE
ENSG00000152620.12	NADK2	SE
ENSG00000152601.17	MBNL1	SE
ENSG00000152520.13	PAN3	MXE
ENSG00000152359.14	POC5	MXE
ENSG00000152348.15	ATG10	MXE
ENSG00000152291.13	TGOLN2	RI
ENSG00000152061.22	RABGAP1L	SE
ENSG00000151923.17	TIAL1	A3
ENSG00000151883.16	PARP8	SE
ENSG00000151779.12	NBAS	MXE
ENSG00000151532.13	VTI1A	SE
ENSG00000151503.12	NCAPD3	SE
ENSG00000151458.11	ANKRD50	MXE
ENSG00000151239.13	TWF1	SE
ENSG00000151148.13	UBE3B	SE
ENSG00000151092.16	NGLY1	SE
ENSG00000150787.7	PTS	SE
ENSG00000150593.15	PDCD4	SE
ENSG00000150401.14	DCUN1D2	SE
ENSG00000149930.17	TAOK2	SE
ENSG00000149823.7	VPS51	RI
ENSG00000149582.15	TMEM25	SE
ENSG00000149503.12	INCENP	MXE
ENSG00000149499.11	EML3	RI
ENSG00000149428.18	HYOU1	SE
ENSG00000149182.14	ARFGAP2	SE
ENSG00000148950.9	IMMP1L	MXE
ENSG00000148840.10	PPRC1	SE
ENSG00000148832.14	PAOX	SE
ENSG00000148824.18	MTG1	RI
ENSG00000148803.11	FUOM	A3
ENSG00000148660.20	CAMK2G	SE
ENSG00000148516.21	ZEB1	SE
ENSG00000148399.11	DPH7	SE
ENSG00000148396.18	SEC16A	SE
ENSG00000148187.17	MRRF	RI
ENSG00000148153.13	INIP	SE
ENSG00000148110.15	HIATL1	MXE
ENSG00000147854.16	UHRF2	SE
ENSG00000147799.11	ARHGAP39	MXE
ENSG00000147457.13	CHMP7	SE
ENSG00000147419.16	CCDC25	SE
ENSG00000147180.16	ZNF711	RI
ENSG00000147155.10	EBP	SE
ENSG00000147133.15	TAF1	MXE
ENSG00000146963.17	LUC7L2	SE
ENSG00000146872.17	TLK2	SE
ENSG00000146826.14	C7orf43	A3
ENSG00000146457.14	WTAP	MXE
ENSG00000146223.14	RPL7L1	SE
ENSG00000146067.15	FAM193B	SE
ENSG00000145979.17	TBC1D7	A5
ENSG00000145901.14	TNIP1	SE
ENSG00000145860.11	RNF145	MXE
ENSG00000145833.15	DDX46	MXE
ENSG00000145779.7	TNFAIP8	SE
ENSG00000145740.18	SLC30A5	A3
ENSG00000145730.20	PAM	SE
ENSG00000145495.14	MARCH6	RI
ENSG00000145390.11	USP53	SE
ENSG00000145191.11	EIF2B5	SE
ENSG00000145088.8	EAF2	SE
ENSG00000145041.15	VPRBP	SE
ENSG00000144749.13	LRIG1	SE
ENSG00000144741.17	SLC25A26	MXE
ENSG00000144635.8	DYNC1LI1	MXE
ENSG00000144597.13	EAF1	SE
ENSG00000144589.20	STK11IP	SE
ENSG00000144504.15	ANKMY1	SE
ENSG00000144320.13	KIAA1715	SE
ENSG00000144228.8	SPOPL	MXE
ENSG00000144224.16	UBXN4	MXE
ENSG00000144136.10	SLC20A1	SE
ENSG00000143801.16	PSEN2	SE
ENSG00000143774.16	GUK1	SE
ENSG00000143761.13	ARF1	SE
ENSG00000143742.12	SRP9	SE
ENSG00000143727.15	ACP1	SE
ENSG00000143702.15	CEP170	MXE
ENSG00000143643.12	TTC13	MXE
ENSG00000143624.13	INTS3	RI
ENSG00000143612.18	C1orf43	SE
ENSG00000143569.18	UBAP2L	MXE
ENSG00000143537.13	ADAM15	SE
ENSG00000143418.19	CERS2	SE
ENSG00000143393.16	PI4KB	SE
ENSG00000143374.14	TARS2	SE
ENSG00000143337.18	TOR1AIP1	SE
ENSG00000143303.11	RRNAD1	RI
ENSG00000142765.17	SYTL1	RI
ENSG00000142687.17	KIAA0319L	SE
ENSG00000142546.13	NOSIP	RI
ENSG00000142453.11	CARM1	SE
ENSG00000142192.20	APP	SE
ENSG00000142188.16	TMEM50B	SE
ENSG00000142186.16	SCYL1	A3
ENSG00000142082.14	SIRT3	SE
ENSG00000142046.14	TMEM91	RI
ENSG00000142002.16	DPP9	SE
ENSG00000141994.15	DUS3L	SE
ENSG00000141577.13	CEP131	RI
ENSG00000141568.19	FOXK2	SE
ENSG00000141562.17	NARF	SE
ENSG00000141524.15	TMC6	SE
ENSG00000141456.14	PELP1	SE
ENSG00000141380.13	SS18	SE
ENSG00000141376.20	BCAS3	MXE
ENSG00000141127.14	PRPSAP2	SE
ENSG00000141076.17	CIRH1A	SE
ENSG00000140995.16	DEF8	SE
ENSG00000140992.18	PDPK1	SE
ENSG00000140943.16	MBTPS1	SE
ENSG00000140939.14	NOL3	SE
ENSG00000140853.15	NLRC5	SE
ENSG00000140750.16	ARHGAP17	SE
ENSG00000140650.11	PMM2	SE
ENSG00000140612.13	SEC11A	SE
ENSG00000140526.16	ABHD2	SE
ENSG00000140525.17	FANCI	RI
ENSG00000140521.11	POLG	SE
ENSG00000140474.12	ULK3	MXE
ENSG00000140443.13	IGF1R	SE
ENSG00000140416.19	TPM1	RI
ENSG00000140400.14	MAN2C1	RI
ENSG00000140396.12	NCOA2	SE
ENSG00000140367.11	UBE2Q2	SE
ENSG00000140332.15	TLE3	A5
ENSG00000140262.17	TCF12	SE
ENSG00000140157.14	NIPA2	SE
ENSG00000139644.12	TMBIM6	SE
ENSG00000139641.12	ESYT1	MXE
ENSG00000139636.15	LMBR1L	SE
ENSG00000139631.18	CSAD	SE
ENSG00000139625.12	MAP3K12	RI
ENSG00000139624.12	CERS5	A5
ENSG00000139620.12	KANSL2	A5
ENSG00000139613.11	SMARCC2	MXE
ENSG00000139436.20	GIT2	MXE
ENSG00000139370.10	SLC15A4	A3
ENSG00000139323.13	POC1B	SE
ENSG00000139218.17	SCAF11	SE
ENSG00000139190.16	VAMP1	RI
ENSG00000139178.10	C1RL	MXE
ENSG00000139168.7	ZCRB1	SE
ENSG00000139112.10	GABARAPL1	MXE
ENSG00000138835.22	RGS3	MXE
ENSG00000138834.12	MAPK8IP3	SE
ENSG00000138796.15	HADH	SE
ENSG00000138744.14	NAAA	SE
ENSG00000138709.17	LARP1B	SE
ENSG00000138688.15	KIAA1109	A5
ENSG00000138613.13	APH1B	SE
ENSG00000138592.13	USP8	SE
ENSG00000138468.15	SENP7	SE
ENSG00000138385.15	SSB	SE
ENSG00000138326.18	RPS24	SE
ENSG00000138101.18	DTNB	MXE
ENSG00000138080.13	EMILIN1	SE
ENSG00000138074.14	SLC5A6	SE
ENSG00000137944.16	CCBL2	SE
ENSG00000137878.16	GCOM1	MXE
ENSG00000137776.16	SLTM	SE
ENSG00000137571.10	SLCO5A1	MXE
ENSG00000137502.9	RAB30	SE
ENSG00000137500.9	CCDC90B	SE
ENSG00000137496.17	IL18BP	SE
ENSG00000137411.16	VARS2	SE
ENSG00000137364.4	TPMT	MXE
ENSG00000137343.17	ATAT1	SE
ENSG00000137275.13	RIPK1	MXE
ENSG00000137221.14	TJAP1	SE
ENSG00000137171.14	KLC4	SE
ENSG00000137166.14	FOXP4	SE
ENSG00000137075.17	RNF38	SE
ENSG00000136891.13	TEX10	MXE
ENSG00000136828.18	RALGPS1	MXE
ENSG00000136813.14	KIAA0368	SE
ENSG00000136754.16	ABI1	SE
ENSG00000136731.12	UGGT1	SE
ENSG00000136560.13	TANK	SE
ENSG00000136444.9	RSAD1	SE
ENSG00000136280.15	CCM2	MXE
ENSG00000136270.13	TBRG4	SE
ENSG00000136261.14	BZW2	SE
ENSG00000136161.12	RCBTB2	MXE
ENSG00000136147.16	PHF11	SE
ENSG00000136068.14	FLNB	SE
ENSG00000135968.19	GCC2	A3
ENSG00000135945.9	REV1	RI
ENSG00000135930.13	EIF4E2	SE
ENSG00000135766.8	EGLN1	SE
ENSG00000135698.9	MPHOSPH6	SE
ENSG00000135605.12	TEC	MXE
ENSG00000135596.17	MICAL1	RI
ENSG00000135535.14	CD164	SE
ENSG00000135506.15	OS9	SE
ENSG00000135503.12	ACVR1B	SE
ENSG00000135473.14	PAN2	RI
ENSG00000135452.9	TSPAN31	RI
ENSG00000135249.7	RINT1	A3
ENSG00000135164.18	DMTF1	A3
ENSG00000135108.14	FBXO21	SE
ENSG00000135074.15	ADAM19	SE
ENSG00000135049.15	AGTPBP1	MXE
ENSG00000134905.16	CARS2	SE
ENSG00000134884.13	ARGLU1	SE
ENSG00000134815.18	DHX34	SE
ENSG00000134602.15	STK26	MXE
ENSG00000134470.19	IL15RA	SE
ENSG00000134440.11	NARS	RI
ENSG00000134352.19	IL6ST	SE
ENSG00000134058.10	CDK7	SE
ENSG00000133895.14	MEN1	A5
ENSG00000133858.15	ZFC3H1	RI
ENSG00000133794.17	ARNTL	MXE
ENSG00000133641.17	C12orf29	A3
ENSG00000133193.12	FAM104A	SE
ENSG00000132912.12	DCTN4	SE
ENSG00000132773.11	TOE1	SE
ENSG00000132740.8	IGHMBP2	SE
ENSG00000132694.18	ARHGEF11	SE
ENSG00000132680.10	KIAA0907	MXE
ENSG00000132640.14	BTBD3	SE
ENSG00000132603.13	NIP7	SE
ENSG00000132507.17	EIF5A	A3
ENSG00000132478.9	UNK	SE
ENSG00000132466.17	ANKRD17	MXE
ENSG00000132334.16	PTPRE	MXE
ENSG00000132300.18	PTCD3	SE
ENSG00000132199.18	ENOSF1	SE
ENSG00000132109.9	TRIM21	SE
ENSG00000131966.13	ACTR10	SE
ENSG00000131876.16	SNRPA1	RI
ENSG00000131759.17	RARA	MXE
ENSG00000131732.11	ZCCHC9	SE
ENSG00000131626.15	PPFIA1	SE
ENSG00000131503.20	ANKHD1	A3
ENSG00000131467.10	PSME3	SE
ENSG00000131446.16	MGAT1	SE
ENSG00000131089.13	ARHGEF9	SE
ENSG00000131069.19	ACSS2	SE
ENSG00000131051.21	RBM39	SE
ENSG00000131018.22	SYNE1	MXE
ENSG00000130811.11	EIF3G	RI
ENSG00000130787.13	HIP1R	RI
ENSG00000130779.19	CLIP1	SE
ENSG00000130749.9	ZC3H4	SE
ENSG00000130734.9	ATG4D	RI
ENSG00000130723.17	PRRC2B	SE
ENSG00000130714.15	POMT1	RI
ENSG00000130706.12	ADRM1	SE
ENSG00000130402.11	ACTN4	SE
ENSG00000130305.16	NSUN5	A5
ENSG00000130254.11	SAFB2	SE
ENSG00000130066.16	SAT1	SE
ENSG00000129933.20	MAU2	A5
ENSG00000129657.14	SEC14L1	RI
ENSG00000129351.17	ILF3	SE
ENSG00000129292.20	PHF20L1	RI
ENSG00000129235.10	TXNDC17	SE
ENSG00000128989.10	ARPP19	SE
ENSG00000128973.11	CLN6	MXE
ENSG00000128951.13	DUT	RI
ENSG00000128699.13	ORMDL1	SE
ENSG00000128604.18	IRF5	RI
ENSG00000128595.16	CALU	SE
ENSG00000128563.13	PRKRIP1	MXE
ENSG00000128159.11	TUBGCP6	RI
ENSG00000128000.15	ZNF780B	MXE
ENSG00000127980.15	PEX1	MXE
ENSG00000127957.16	PMS2P3	SE
ENSG00000127948.13	POR	RI
ENSG00000127837.9	AAMP	RI
ENSG00000127663.14	KDM4B	SE
ENSG00000127580.15	WDR24	RI
ENSG00000127481.14	UBR4	SE
ENSG00000127452.8	FBXL12	SE
ENSG00000127314.17	RAP1B	SE
ENSG00000127080.9	IPPK	MXE
ENSG00000126777.17	KTN1	SE
ENSG00000126759.12	CFP	RI
ENSG00000126464.13	PRR12	SE
ENSG00000126458.3	RRAS	RI
ENSG00000126456.15	IRF3	A5
ENSG00000126226.21	PCID2	SE
ENSG00000126214.21	KLC1	SE
ENSG00000126107.14	HECTD3	SE
ENSG00000125968.8	ID1	RI
ENSG00000125967.16	NECAB3	RI
ENSG00000125877.12	ITPA	SE
ENSG00000125871.13	MGME1	MXE
ENSG00000125746.14	EML2	RI
ENSG00000125676.19	THOC2	A3
ENSG00000125538.11	IL1B	A5
ENSG00000125503.12	PPP1R12C	RI
ENSG00000125482.12	TTF1	SE
ENSG00000125458.6	NT5C	SE
ENSG00000125447.16	GGA3	SE
ENSG00000125319.14	C17orf53	MXE
ENSG00000125107.16	CNOT1	SE
ENSG00000124788.17	ATXN1	MXE
ENSG00000124783.12	SSR1	SE
ENSG00000124782.19	RREB1	SE
ENSG00000124731.12	TREM1	SE
ENSG00000124641.14	MED20	SE
ENSG00000124608.4	AARS2	SE
ENSG00000124596.16	OARD1	SE
ENSG00000124588.19	NQO2	SE
ENSG00000124574.14	ABCC10	RI
ENSG00000124523.14	SIRT5	MXE
ENSG00000124496.12	TRERF1	SE
ENSG00000124357.12	NAGK	RI
ENSG00000124256.14	ZBP1	SE
ENSG00000124181.14	PLCG1	SE
ENSG00000124151.18	NCOA3	A3
ENSG00000124067.16	SLC12A4	RI
ENSG00000123983.13	ACSL3	SE
ENSG00000123728.9	RAP2C	MXE
ENSG00000123562.16	MORF4L2	SE
ENSG00000123358.19	NR4A1	SE
ENSG00000123349.13	PFDN5	RI
ENSG00000123154.11	WDR83	RI
ENSG00000122912.14	SLC25A16	SE
ENSG00000122678.14	POLM	RI
ENSG00000122515.14	ZMIZ2	SE
ENSG00000122490.18	PQLC1	SE
ENSG00000122224.17	LY9	SE
ENSG00000122085.16	MTERF4	SE
ENSG00000121578.12	B4GALT4	SE
ENSG00000121101.15	TEX14	MXE
ENSG00000121067.17	SPOP	SE
ENSG00000120948.15	TARDBP	SE
ENSG00000120910.14	PPP3CC	SE
ENSG00000120899.17	PTK2B	SE
ENSG00000120896.13	SORBS3	RI
ENSG00000120805.13	ARL1	SE
ENSG00000120709.10	FAM53C	SE
ENSG00000120694.19	HSPH1	SE
ENSG00000120549.16	KIAA1217	MXE
ENSG00000120539.14	MASTL	MXE
ENSG00000120314.18	WDR55	RI
ENSG00000120254.15	MTHFD1L	MXE
ENSG00000120029.12	C10orf76	MXE
ENSG00000119979.15	FAM45A	MXE
ENSG00000119977.20	TCTN3	MXE
ENSG00000119912.15	IDE	MXE
ENSG00000119801.12	YPEL5	A3
ENSG00000119707.13	RBM25	SE
ENSG00000119689.14	DLST	MXE
ENSG00000119688.20	ABCD4	SE
ENSG00000119650.12	IFT43	RI
ENSG00000119638.12	NEK9	RI
ENSG00000119616.11	FCF1	A3
ENSG00000119397.16	CNTRL	SE
ENSG00000119321.8	FKBP15	SE
ENSG00000119314.15	PTBP3	SE
ENSG00000119185.12	ITGB1BP1	SE
ENSG00000119004.14	CYP20A1	SE
ENSG00000118985.15	ELL2	SE
ENSG00000118900.14	UBN1	SE
ENSG00000118894.14	EEF2KMT	SE
ENSG00000118855.18	MFSD1	SE
ENSG00000118482.11	PHF3	MXE
ENSG00000118197.13	DDX59	SE
ENSG00000118058.20	KMT2A	SE
ENSG00000117868.15	ESYT2	SE
ENSG00000117859.18	OSBPL9	SE
ENSG00000117676.13	RPS6KA1	SE
ENSG00000117625.13	RCOR3	SE
ENSG00000117620.12	SLC35A3	SE
ENSG00000117543.19	DPH5	SE
ENSG00000117410.13	ATP6V0B	SE
ENSG00000117385.15	P3H1	RI
ENSG00000117360.12	PRPF3	SE
ENSG00000117335.18	CD46	SE
ENSG00000117281.15	CD160	RI
ENSG00000117280.12	RAB29	SE
ENSG00000117143.13	UAP1	SE
ENSG00000117090.14	SLAMF1	SE
ENSG00000116754.13	SRSF11	SE
ENSG00000116750.13	UCHL5	SE
ENSG00000116731.22	PRDM2	SE
ENSG00000116704.7	SLC35D1	SE
ENSG00000116679.15	IVNS1ABP	SE
ENSG00000116580.18	GON4L	MXE
ENSG00000116350.16	SRSF4	SE
ENSG00000116337.15	AMPD2	SE
ENSG00000116213.15	WRAP73	RI
ENSG00000116191.17	RALGPS2	SE
ENSG00000116138.12	DNAJC16	SE
ENSG00000116001.15	TIA1	SE
ENSG00000115970.18	THADA	MXE
ENSG00000115935.16	WIPF1	SE
ENSG00000115904.12	SOS1	MXE
ENSG00000115875.18	SRSF7	SE
ENSG00000115685.14	PPP1R7	SE
ENSG00000115677.16	HDLBP	SE
ENSG00000115525.16	ST3GAL5	A3
ENSG00000115486.11	GGCX	SE
ENSG00000115459.17	ELMOD3	SE
ENSG00000115446.11	UNC50	RI
ENSG00000115365.11	LANCL1	SE
ENSG00000115325.13	DOK1	SE
ENSG00000115310.17	RTN4	SE
ENSG00000115282.19	TTC31	RI
ENSG00000115268.9	RPS15	SE
ENSG00000115234.10	SNX17	A5
ENSG00000115073.7	ACTR1B	RI
ENSG00000115042.9	FAHD2A	RI
ENSG00000114956.19	DGUOK	SE
ENSG00000114904.12	NEK4	SE
ENSG00000114857.17	NKTR	RI
ENSG00000114745.13	GORASP1	A3
ENSG00000114439.18	BBX	SE
ENSG00000114395.10	CYB561D2	A5
ENSG00000114388.12	NPRL2	RI
ENSG00000114013.15	CD86	MXE
ENSG00000113812.13	ACTR8	SE
ENSG00000113719.15	ERGIC1	SE
ENSG00000113716.12	HMGXB3	SE
ENSG00000113658.16	SMAD5	SE
ENSG00000113648.16	H2AFY	SE
ENSG00000113387.11	SUB1	SE
ENSG00000113369.8	ARRDC3	SE
ENSG00000113360.16	DROSHA	SE
ENSG00000113240.12	CLK4	A3
ENSG00000113013.12	HSPA9	SE
ENSG00000112972.14	HMGCS1	SE
ENSG00000112941.13	PAPD7	SE
ENSG00000112851.14	ERBB2IP	SE
ENSG00000112739.16	PRPF4B	SE
ENSG00000112651.11	MRPL2	A5
ENSG00000112592.12	TBP	SE
ENSG00000112584.13	FAM120B	MXE
ENSG00000112576.12	CCND3	SE
ENSG00000112339.14	HBS1L	SE
ENSG00000112305.14	SMAP1	SE
ENSG00000112249.13	ASCC3	MXE
ENSG00000112182.14	BACH2	MXE
ENSG00000112096.16	SOD2	RI
ENSG00000112078.13	KCTD20	SE
ENSG00000112039.3	FANCE	MXE
ENSG00000112033.13	PPARD	MXE
ENSG00000111859.16	NEDD9	SE
ENSG00000111832.12	RWDD1	SE
ENSG00000111737.11	RAB35	SE
ENSG00000111731.12	C2CD5	SE
ENSG00000111711.9	GOLT1B	SE
ENSG00000111679.16	PTPN6	RI
ENSG00000111653.19	ING4	RI
ENSG00000111642.14	CHD4	SE
ENSG00000111554.14	MDM1	SE
ENSG00000111450.13	STX2	MXE
ENSG00000111364.15	DDX55	MXE
ENSG00000111325.16	OGFOD2	SE
ENSG00000111300.9	NAA25	MXE
ENSG00000111215.11	PRR4	SE
ENSG00000111145.7	ELK3	SE
ENSG00000111012.9	CYP27B1	RI
ENSG00000110888.17	CAPRIN2	SE
ENSG00000110851.11	PRDM4	SE
ENSG00000110719.9	TCIRG1	RI
ENSG00000110619.16	CARS	A3
ENSG00000110514.19	MADD	SE
ENSG00000110057.7	UNC93B1	A3
ENSG00000110025.12	SNX15	SE
ENSG00000109920.12	FNBP4	SE
ENSG00000109787.12	KLF3	MXE
ENSG00000109762.15	SNX25	SE
ENSG00000109736.14	MFSD10	RI
ENSG00000109685.17	WHSC1	SE
ENSG00000109586.11	GALNT7	MXE
ENSG00000109466.13	KLHL2	MXE
ENSG00000109320.11	NFKB1	MXE
ENSG00000109103.11	UNC119	SE
ENSG00000109062.9	SLC9A3R1	SE
ENSG00000108963.17	DPH1	RI
ENSG00000108946.14	PRKAR1A	SE
ENSG00000108840.15	HDAC5	SE
ENSG00000108788.11	MLX	RI
ENSG00000108669.16	CYTH1	SE
ENSG00000108557.17	RAI1	MXE
ENSG00000108349.14	CASC3	MXE
ENSG00000108094.14	CUL2	A5
ENSG00000108039.17	XPNPEP1	SE
ENSG00000107968.9	MAP3K8	SE
ENSG00000107959.15	PITRM1	SE
ENSG00000107897.18	ACBD5	SE
ENSG00000107862.4	GBF1	SE
ENSG00000107669.17	ATE1	MXE
ENSG00000107537.13	PHYH	MXE
ENSG00000107104.18	KANK1	SE
ENSG00000107099.15	DOCK8	SE
ENSG00000106617.13	PRKAG2	MXE
ENSG00000106603.17	COA1	SE
ENSG00000106591.3	MRPL32	SE
ENSG00000106462.10	EZH2	SE
ENSG00000106263.17	EIF3B	RI
ENSG00000106077.18	ABHD11	SE
ENSG00000106028.10	SSBP1	SE
ENSG00000106009.15	BRAT1	RI
ENSG00000105953.14	OGDH	MXE
ENSG00000105856.13	HBP1	SE
ENSG00000105854.12	PON2	A3
ENSG00000105793.15	GTPBP10	SE
ENSG00000105726.16	ATP13A1	RI
ENSG00000105699.16	LSR	RI
ENSG00000105662.15	CRTC1	SE
ENSG00000105655.18	ISYNA1	RI
ENSG00000105640.12	RPL18A	MXE
ENSG00000105619.13	TFPT	SE
ENSG00000105618.13	PRPF31	SE
ENSG00000105341.18	ATP5SL	SE
ENSG00000105223.19	PLD3	SE
ENSG00000105135.15	ILVBL	RI
ENSG00000104957.13	CCDC130	RI
ENSG00000104946.10	TBC1D17	SE
ENSG00000104936.17	DMPK	SE
ENSG00000104859.14	CLASRP	A5
ENSG00000104517.12	UBR5	SE
ENSG00000104325.6	DECR1	SE
ENSG00000104228.12	TRIM35	SE
ENSG00000104218.14	CSPP1	SE
ENSG00000104131.12	EIF3J	MXE
ENSG00000103994.16	ZNF106	SE
ENSG00000103657.13	HERC1	SE
ENSG00000103415.11	HMOX2	SE
ENSG00000103381.11	CPPED1	SE
ENSG00000103266.10	STUB1	RI
ENSG00000103194.15	USP10	SE
ENSG00000103111.14	MON1B	SE
ENSG00000103091.14	WDR59	SE
ENSG00000103064.13	SLC7A6	SE
ENSG00000102908.20	NFAT5	MXE
ENSG00000102901.12	CENPT	RI
ENSG00000102898.11	NUTF2	SE
ENSG00000102897.9	LYRM1	SE
ENSG00000102878.16	HSF4	SE
ENSG00000102710.19	SUPT20H	A3
ENSG00000102312.20	PORCN	SE
ENSG00000102309.12	PIN4	SE
ENSG00000102125.15	TAZ	SE
ENSG00000102103.15	PQBP1	SE
ENSG00000102100.15	SLC35A2	SE
ENSG00000101972.18	STAG2	SE
ENSG00000101882.9	NKAP	SE
ENSG00000101811.13	CSTF2	SE
ENSG00000101639.18	CEP192	SE
ENSG00000101608.12	MYL12A	SE
ENSG00000101558.13	VAPA	MXE
ENSG00000101474.11	APMAP	SE
ENSG00000101407.12	TTI1	SE
ENSG00000101363.12	MANBAL	SE
ENSG00000101104.12	PABPC1L	SE
ENSG00000101084.16	C20orf24	SE
ENSG00000101040.19	ZMYND8	SE
ENSG00000100982.11	PCIF1	SE
ENSG00000100918.12	REC8	RI
ENSG00000100916.13	BRMS1L	SE
ENSG00000100889.11	PCK2	SE
ENSG00000100888.12	CHD8	SE
ENSG00000100814.17	CCNB1IP1	SE
ENSG00000100802.14	C14orf93	RI
ENSG00000100744.14	GSKIP	A5
ENSG00000100722.18	ZC3H14	RI
ENSG00000100614.17	PPM1A	SE
ENSG00000100603.13	SNW1	MXE
ENSG00000100599.15	RIN3	MXE
ENSG00000100564.8	PIGH	A5
ENSG00000100528.11	CNIH1	SE
ENSG00000100519.11	PSMC6	SE
ENSG00000100503.23	NIN	SE
ENSG00000100483.13	VCPKMT	MXE
ENSG00000100439.10	ABHD4	SE
ENSG00000100429.17	HDAC10	SE
ENSG00000100413.16	POLR3H	SE
ENSG00000100401.19	RANGAP1	SE
ENSG00000100376.11	FAM118A	SE
ENSG00000100365.14	NCF4	RI
ENSG00000100335.12	MIEF1	A3
ENSG00000100280.16	AP1B1	SE
ENSG00000100242.15	SUN2	RI
ENSG00000100241.20	SBF1	SE
ENSG00000100226.15	GTPBP1	SE
ENSG00000100225.17	FBXO7	RI
ENSG00000100219.16	XBP1	RI
ENSG00000100211.10	CBY1	MXE
ENSG00000100154.14	TTC28	MXE
ENSG00000100139.13	MICALL1	SE
ENSG00000100099.20	HPS4	SE
ENSG00000100084.14	HIRA	SE
ENSG00000100055.20	CYTH4	RI
ENSG00000100038.19	TOP3B	SE
ENSG00000099992.15	TBC1D10A	SE
ENSG00000099991.16	CABIN1	SE
ENSG00000099956.18	SMARCB1	A5
ENSG00000099917.17	MED15	SE
ENSG00000099875.14	MKNK2	RI
ENSG00000099849.14	RASSF7	SE
ENSG00000099840.13	IZUMO4	RI
ENSG00000099785.10	MARCH2	SE
ENSG00000099622.13	CIRBP	RI
ENSG00000099331.13	MYO9B	SE
ENSG00000099290.15	FAM21A	SE
ENSG00000096746.17	HNRNPH3	SE
ENSG00000096070.19	BRPF3	SE
ENSG00000095794.19	CREM	SE
ENSG00000095585.16	BLNK	SE
ENSG00000095319.14	NUP188	SE
ENSG00000093183.13	SEC22C	SE
ENSG00000093000.18	NUP50	SE
ENSG00000092531.9	SNAP23	RI
ENSG00000092330.15	TINF2	SE
ENSG00000092094.10	OSGEP	RI
ENSG00000090905.17	TNRC6A	RI
ENSG00000089685.14	BIRC5	MXE
ENSG00000089280.18	FUS	RI
ENSG00000089154.10	GCN1	SE
ENSG00000089094.16	KDM2B	MXE
ENSG00000088808.16	PPP1R13B	SE
ENSG00000088766.11	CRLS1	SE
ENSG00000088543.14	C3orf18	SE
ENSG00000088448.14	ANKRD10	SE
ENSG00000087157.18	PGS1	SE
ENSG00000086015.20	MAST2	SE
ENSG00000085978.21	ATG16L1	SE
ENSG00000085185.15	BCORL1	SE
ENSG00000083845.8	RPS5	SE
ENSG00000083838.15	ZNF446	SE
ENSG00000083097.14	DOPEY1	MXE
ENSG00000082641.15	NFE2L1	SE
ENSG00000082438.15	COBLL1	SE
ENSG00000082258.12	CCNT2	A5
ENSG00000082068.8	WDR70	RI
ENSG00000082014.16	SMARCD3	RI
ENSG00000081803.15	CADPS2	SE
ENSG00000081760.16	AACS	MXE
ENSG00000081189.13	MEF2C	SE
ENSG00000080822.16	CLDND1	SE
ENSG00000080815.18	PSEN1	SE
ENSG00000080503.20	SMARCA2	SE
ENSG00000079805.16	DNM2	SE
ENSG00000079691.17	LRRC16A	MXE
ENSG00000079459.12	FDFT1	SE
ENSG00000079332.14	SAR1A	SE
ENSG00000079313.11	REXO1	A3
ENSG00000079263.18	SP140	MXE
ENSG00000078589.12	P2RY10	SE
ENSG00000078304.19	PPP2R5C	SE
ENSG00000077454.15	LRCH4	RI
ENSG00000077235.17	GTF3C1	SE
ENSG00000076984.17	MAP2K7	SE
ENSG00000076928.17	ARHGEF1	SE
ENSG00000076555.15	ACACB	SE
ENSG00000076513.16	ANKRD13A	MXE
ENSG00000076242.14	MLH1	SE
ENSG00000076108.11	BAZ2A	SE
ENSG00000075711.20	DLG1	MXE
ENSG00000075568.16	TMEM131	SE
ENSG00000074582.12	BCS1L	RI
ENSG00000074370.17	ATP2A3	SE
ENSG00000074319.12	TSG101	SE
ENSG00000074266.17	EED	SE
ENSG00000073849.14	ST6GAL1	SE
ENSG00000073536.17	NLE1	SE
ENSG00000072803.17	FBXW11	SE
ENSG00000072134.15	EPN2	SE
ENSG00000072062.13	PRKACA	SE
ENSG00000071564.14	TCF3	A5
ENSG00000071462.11	WBSCR22	A5
ENSG00000071189.21	SNX13	SE
ENSG00000071054.16	MAP4K4	SE
ENSG00000070669.16	ASNS	SE
ENSG00000070610.14	GBA2	SE
ENSG00000070501.11	POLB	SE
ENSG00000070047.11	PHRF1	A3
ENSG00000069424.14	KCNAB2	SE
ENSG00000069248.11	NUP133	MXE
ENSG00000068878.14	PSME4	SE
ENSG00000068784.12	SRBD1	SE
ENSG00000068650.18	ATP11A	SE
ENSG00000068383.18	INPP5A	MXE
ENSG00000068305.17	MEF2A	SE
ENSG00000068120.14	COASY	SE
ENSG00000067141.16	NEO1	SE
ENSG00000066322.12	ELOVL1	SE
ENSG00000066117.14	SMARCD1	SE
ENSG00000065883.14	CDK13	A3
ENSG00000065809.13	FAM107B	SE
ENSG00000065600.12	TMEM206	SE
ENSG00000065534.18	MYLK	MXE
ENSG00000065357.19	DGKA	SE
ENSG00000064961.18	HMG20B	RI
ENSG00000064726.9	BTBD1	SE
ENSG00000064666.14	CNN2	A5
ENSG00000064489.22	BORCS8-MEF2B	SE
ENSG00000064313.11	TAF2	SE
ENSG00000064201.15	TSPAN32	RI
ENSG00000064102.14	ASUN	MXE
ENSG00000062598.17	ELMO2	SE
ENSG00000061987.14	MON2	SE
ENSG00000061938.16	TNK2	SE
ENSG00000060237.16	WNK1	SE
ENSG00000059588.9	TARBP1	SE
ENSG00000059122.16	FLYWCH1	SE
ENSG00000058673.15	ZC3H11A	A5
ENSG00000058272.16	PPP1R12A	SE
ENSG00000058262.9	SEC61A1	SE
ENSG00000058091.16	CDK14	SE
ENSG00000057252.12	SOAT1	SE
ENSG00000055917.15	PUM2	SE
ENSG00000054654.15	SYNE2	SE
ENSG00000054523.17	KIF1B	MXE
ENSG00000054267.20	ARID4B	SE
ENSG00000052749.13	RRP12	RI
ENSG00000051825.14	MPHOSPH9	MXE
ENSG00000051128.18	HOMER3	SE
ENSG00000050426.15	LETMD1	A5
ENSG00000049769.12	PPP1R3F	A3
ENSG00000049449.8	RCN1	SE
ENSG00000048740.17	CELF2	RI
ENSG00000048052.21	HDAC9	MXE
ENSG00000048028.11	USP28	SE
ENSG00000047346.12	FAM214A	SE
ENSG00000042832.11	TG	MXE
ENSG00000042445.13	RETSAT	SE
ENSG00000040341.17	STAU2	SE
ENSG00000039650.9	PNKP	RI
ENSG00000038219.12	BOD1L1	SE
ENSG00000032444.15	PNPLA6	A3
ENSG00000031823.14	RANBP3	SE
ENSG00000029725.16	RABEP1	SE
ENSG00000029363.15	BCLAF1	SE
ENSG00000028203.17	VEZT	A3
ENSG00000026950.16	BTN3A1	SE
ENSG00000026751.16	SLAMF7	SE
ENSG00000026508.16	CD44	SE
ENSG00000025293.15	PHF20	SE
ENSG00000023191.16	RNH1	SE
ENSG00000022567.9	SLC45A4	SE
ENSG00000020426.10	MNAT1	SE
ENSG00000015676.17	NUDCD3	SE
ENSG00000015475.18	BID	SE
ENSG00000015153.14	YAF2	A3
ENSG00000014138.8	POLA2	A3
ENSG00000013573.16	DDX11	SE
ENSG00000013561.17	RNF14	SE
ENSG00000013441.15	CLK1	SE
ENSG00000013306.15	SLC25A39	A3
ENSG00000012822.15	CALCOCO1	RI
ENSG00000011260.13	UTP18	SE
ENSG00000010292.12	NCAPD2	MXE
ENSG00000009335.17	UBE3C	MXE
ENSG00000008513.14	ST3GAL1	MXE
ENSG00000008311.14	AASS	MXE
ENSG00000008130.15	NADK	SE
ENSG00000007923.15	DNAJC11	RI
ENSG00000007392.16	LUC7L	SE
ENSG00000007312.12	CD79B	SE
ENSG00000007202.14	KIAA0100	SE
ENSG00000006831.9	ADIPOR2	SE
ENSG00000006744.18	ELAC2	SE
ENSG00000006607.13	FARP2	MXE
ENSG00000006534.15	ALDH3B1	RI
ENSG00000006015.17	C19orf60	RI
ENSG00000005893.15	LAMP2	SE
ENSG00000005810.17	MYCBP2	SE
ENSG00000005379.15	BZRAP1	SE
ENSG00000005238.19	FAM214B	SE
ENSG00000005156.11	LIG3	RI
ENSG00000004534.14	RBM6	SE
ENSG00000003756.16	RBM5	SE
ENSG00000003509.15	NDUFAF7	SE
ENSG00000003400.14	CASP10	SE
ENSG00000003056.7	M6PR	A3
ENSG00000001631.14	KRIT1	SE

## Sheet: del1p
geneID	geneSYM	group
ENSG00000283103.1	LLNLR-245B6.1	SE
ENSG00000279765.3	RP11-437B10.1	MXE
ENSG00000277957.1	SENP3-EIF4A1	MXE
ENSG00000276550.4	HERC2P2	A5
ENSG00000273611.4	ZNHIT3	SE
ENSG00000272886.5	DCP1A	MXE
ENSG00000271853.5	RP1-178F15.5	MXE
ENSG00000269893.6	SNHG8	SE
ENSG00000269858.5	EGLN2	RI
ENSG00000269713.7	NBPF9	MXE
ENSG00000267121.5	CTD-2020K17.1	SE
ENSG00000267120.3	AD000671.6	SE
ENSG00000266997.2	RP11-886H22.1	MXE
ENSG00000266714.6	MYO15B	RI
ENSG00000264343.5	NOTCH2NL	MXE
ENSG00000261740.6	RP11-345J4.5	MXE
ENSG00000259316.8	CTD-2116N17.1	MXE
ENSG00000259248.5	USP3-AS1	SE
ENSG00000259024.6	TVP23C-CDRT4	MXE
ENSG00000258539.1	RP11-12J10.3	MXE
ENSG00000258461.5	RP11-164J13.1	SE
ENSG00000257621.7	PSMA3-AS1	MXE
ENSG00000257103.8	LSM14A	SE
ENSG00000255857.5	PXN-AS1	SE
ENSG00000254709.7	IGLL5	SE
ENSG00000250903.8	GMDS-AS1	SE
ENSG00000249240.2	AC069368.3	MXE
ENSG00000249115.8	HAUS5	MXE
ENSG00000248333.8	CDK11B	SE
ENSG00000244560.6	RP4-800G7.2	MXE
ENSG00000244405.7	ETV5	MXE
ENSG00000244187.7	TMEM141	A3
ENSG00000243927.5	MRPS6	SE
ENSG00000242372.6	EIF6	SE
ENSG00000242086.8	LINC00969	MXE
ENSG00000240344.8	PPIL3	SE
ENSG00000239857.6	GET4	SE
ENSG00000239779.6	WBP1	RI
ENSG00000239382.10	ALKBH6	MXE
ENSG00000238105.7	GOLGA2P5	RI
ENSG00000234127.8	TRIM26	SE
ENSG00000231721.6	LINC-PINT	SE
ENSG00000228794.8	LINC01128	MXE
ENSG00000228409.5	CCT6P1	SE
ENSG00000226210.3	WASH7P	MXE
ENSG00000225648.5	SBDSP1	SE
ENSG00000225205.5	AC093818.1	SE
ENSG00000225190.8	PLEKHM1	SE
ENSG00000223960.6	AC009948.5	A5
ENSG00000223501.8	VPS52	SE
ENSG00000221988.12	PPT2	MXE
ENSG00000221978.11	CCNL2	SE
ENSG00000221968.8	FADS3	MXE
ENSG00000221838.9	AP4M1	SE
ENSG00000215193.12	PEX26	MXE
ENSG00000215039.6	CD27-AS1	MXE
ENSG00000214783.9	POLR2J4	MXE
ENSG00000214706.10	IFRD2	RI
ENSG00000214595.11	EML6	RI
ENSG00000214279.12	SCART1	MXE
ENSG00000214193.9	SH3D21	MXE
ENSG00000214078.12	CPNE1	A3
ENSG00000214063.10	TSPAN4	RI
ENSG00000214046.8	SMIM7	SE
ENSG00000214022.11	REPIN1	SE
ENSG00000214021.15	TTLL3	RI
ENSG00000213983.11	AP1G2	MXE
ENSG00000213930.11	GALT	RI
ENSG00000213928.8	IRF9	SE
ENSG00000213923.10	CSNK1E	SE
ENSG00000213782.7	DDX47	SE
ENSG00000213593.9	TMX2	A3
ENSG00000213445.8	SIPA1	SE
ENSG00000213047.11	DENND1B	SE
ENSG00000212694.8	LINC01089	RI
ENSG00000206573.8	THUMPD3-AS1	A5
ENSG00000206560.10	ANKRD28	MXE
ENSG00000205981.6	DNAJC19	SE
ENSG00000205581.10	HMGN1	SE
ENSG00000205531.12	NAP1L4	SE
ENSG00000204574.12	ABCF1	SE
ENSG00000204536.13	CCHCR1	A5
ENSG00000204469.12	PRRC2A	MXE
ENSG00000204397.7	CARD16	SE
ENSG00000203791.13	METTL10	MXE
ENSG00000203667.9	COX20	SE
ENSG00000198925.10	ATG9A	SE
ENSG00000198919.12	DZIP3	MXE
ENSG00000198900.5	TOP1	MXE
ENSG00000198860.11	TSEN15	MXE
ENSG00000198837.9	DENND4B	SE
ENSG00000198815.8	FOXJ3	SE
ENSG00000198793.12	MTOR	SE
ENSG00000198771.10	RCSD1	SE
ENSG00000198682.12	PAPSS2	MXE
ENSG00000198604.10	BAZ1A	SE
ENSG00000198563.13	DDX39B	A3
ENSG00000198276.13	UCKL1	RI
ENSG00000198270.12	TMEM116	MXE
ENSG00000198265.11	HELZ	A3
ENSG00000198208.11	RPS6KL1	RI
ENSG00000198089.14	SFI1	MXE
ENSG00000197948.10	FCHSD1	RI
ENSG00000197586.12	ENTPD6	SE
ENSG00000197363.9	ZNF517	RI
ENSG00000197343.10	ZNF655	SE
ENSG00000197329.11	PELI1	SE
ENSG00000197170.9	PSMD12	SE
ENSG00000197114.11	ZGPAT	RI
ENSG00000197070.13	ARRDC1	RI
ENSG00000197043.13	ANXA6	SE
ENSG00000197037.10	ZSCAN25	SE
ENSG00000197021.8	CXorf40B	SE
ENSG00000196924.14	FLNA	SE
ENSG00000196792.11	STRN3	SE
ENSG00000196655.9	TRAPPC4	SE
ENSG00000196588.14	MKL1	MXE
ENSG00000196547.14	MAN2A2	SE
ENSG00000196517.11	SLC6A9	MXE
ENSG00000196504.15	PRPF40A	SE
ENSG00000196498.13	NCOR2	SE
ENSG00000196236.12	XPNPEP3	MXE
ENSG00000196182.10	STK40	SE
ENSG00000189046.10	ALKBH2	RI
ENSG00000188917.14	TRMT2B	SE
ENSG00000188603.16	CLN3	SE
ENSG00000188313.12	PLSCR1	SE
ENSG00000188002.10	RP11-43F13.1	MXE
ENSG00000187860.10	CCDC157	MXE
ENSG00000187796.13	CARD9	RI
ENSG00000187742.14	SECISBP2	SE
ENSG00000187605.15	TET3	MXE
ENSG00000187514.14	PTMA	RI
ENSG00000187091.13	PLCD1	RI
ENSG00000186951.16	PPARA	MXE
ENSG00000186866.16	POFUT2	SE
ENSG00000186716.19	BCR	SE
ENSG00000186635.14	ARAP1	SE
ENSG00000186625.13	KATNA1	MXE
ENSG00000186364.11	NUDT17	MXE
ENSG00000186132.14	C2orf76	MXE
ENSG00000186111.8	PIP5K1C	SE
ENSG00000186104.10	CYP2R1	MXE
ENSG00000186088.15	GSAP	SE
ENSG00000185811.16	IKZF1	SE
ENSG00000185658.13	BRWD1	MXE
ENSG00000185627.17	PSMD13	SE
ENSG00000185513.14	L3MBTL1	MXE
ENSG00000185480.11	PARPBP	A5
ENSG00000185404.16	SP140L	MXE
ENSG00000185359.12	HGS	RI
ENSG00000185347.17	C14orf80	SE
ENSG00000185324.21	CDK10	A3
ENSG00000185163.9	DDX51	SE
ENSG00000185122.10	HSF1	SE
ENSG00000185024.16	BRF1	MXE
ENSG00000184967.6	NOC4L	MXE
ENSG00000184922.13	FMNL1	SE
ENSG00000184634.15	MED12	SE
ENSG00000184508.10	HDDC3	A3
ENSG00000184470.20	TXNRD2	RI
ENSG00000184436.11	THAP7	RI
ENSG00000184428.12	TOP1MT	SE
ENSG00000184205.14	TSPYL2	RI
ENSG00000184162.14	NR2C2AP	SE
ENSG00000184056.14	VPS33B	RI
ENSG00000184047.15	DIABLO	SE
ENSG00000183696.13	UPP1	SE
ENSG00000183647.10	ZNF530	MXE
ENSG00000183605.16	SFXN4	MXE
ENSG00000183401.11	CCDC159	RI
ENSG00000183337.16	BCOR	SE
ENSG00000182872.15	RBM10	SE
ENSG00000182670.13	TTC3	SE
ENSG00000182472.8	CAPN12	MXE
ENSG00000182095.14	TNRC18	MXE
ENSG00000182087.12	TMEM259	RI
ENSG00000182004.12	SNRPE	MXE
ENSG00000181852.17	RNF41	SE
ENSG00000181704.11	YIPF6	SE
ENSG00000181513.14	ACBD4	RI
ENSG00000180902.16	D2HGDH	A3
ENSG00000179818.13	PCBP1-AS1	MXE
ENSG00000179532.12	DNHD1	MXE
ENSG00000179195.15	ZNF664	SE
ENSG00000179094.13	PER1	RI
ENSG00000178971.13	CTC1	SE
ENSG00000178950.16	GAK	SE
ENSG00000178921.13	PFAS	SE
ENSG00000178904.18	DPY19L3	RI
ENSG00000178719.16	GRINA	SE
ENSG00000178467.17	P4HTM	RI
ENSG00000178149.16	DALRD3	RI
ENSG00000178104.19	PDE4DIP	MXE
ENSG00000177380.13	PPFIA3	RI
ENSG00000177311.10	ZBTB38	SE
ENSG00000177302.14	TOP3A	MXE
ENSG00000177082.12	WDR73	SE
ENSG00000176986.15	SEC24C	SE
ENSG00000176978.13	DPP7	RI
ENSG00000176783.14	RUFY1	MXE
ENSG00000176473.13	WDR25	MXE
ENSG00000176454.13	LPCAT4	MXE
ENSG00000176444.18	CLK2	A3
ENSG00000176142.12	TMEM39A	SE
ENSG00000175792.11	RUVBL1	MXE
ENSG00000175727.13	MLXIP	SE
ENSG00000175582.19	RAB6A	SE
ENSG00000175470.18	PPP2R2D	SE
ENSG00000175354.18	PTPN2	SE
ENSG00000175348.10	TMEM9B	SE
ENSG00000175309.14	PHYKPL	SE
ENSG00000175262.14	C1orf127	A5
ENSG00000175066.15	GK5	SE
ENSG00000175061.17	LRRC75A-AS1	RI
ENSG00000175054.14	ATR	SE
ENSG00000174775.16	HRAS	RI
ENSG00000174373.15	RALGAPA1	MXE
ENSG00000174227.15	PIGG	SE
ENSG00000174177.12	CTU2	RI
ENSG00000173905.8	GOLIM4	MXE
ENSG00000173889.15	PHC3	A5
ENSG00000173715.15	C11orf80	SE
ENSG00000173418.11	NAA20	SE
ENSG00000173230.15	GOLGB1	SE
ENSG00000173209.22	AHSA2	SE
ENSG00000172939.8	OXSR1	MXE
ENSG00000172932.14	ANKRD13D	SE
ENSG00000172766.18	NAA16	MXE
ENSG00000172725.13	CORO1B	A3
ENSG00000172534.13	HCFC1	SE
ENSG00000172530.19	BANP	MXE
ENSG00000171863.12	RPS7	RI
ENSG00000171570.10	RAB4B-EGLN2	SE
ENSG00000171307.18	ZDHHC16	A3
ENSG00000171302.16	CANT1	RI
ENSG00000171206.13	TRIM8	SE
ENSG00000171204.12	TMEM126B	SE
ENSG00000171103.10	TRMT61B	SE
ENSG00000170954.11	ZNF415	A5
ENSG00000170906.15	NDUFA3	A3
ENSG00000170889.13	RPS9	A3
ENSG00000170832.12	USP32	MXE
ENSG00000170802.15	FOXN2	SE
ENSG00000170791.17	CHCHD7	SE
ENSG00000170776.19	AKAP13	SE
ENSG00000170581.13	STAT2	RI
ENSG00000170473.16	PYM1	SE
ENSG00000170456.14	DENND5B	SE
ENSG00000170037.13	CNTROB	SE
ENSG00000169682.17	SPNS1	SE
ENSG00000169592.14	INO80E	SE
ENSG00000169359.13	SLC33A1	SE
ENSG00000169228.13	RAB24	RI
ENSG00000169188.4	APEX2	SE
ENSG00000169062.14	UPF3A	MXE
ENSG00000169057.19	MECP2	SE
ENSG00000168970.21	JMJD7-PLA2G4B	RI
ENSG00000168958.19	MFF	SE
ENSG00000168884.14	TNIP2	SE
ENSG00000168827.14	GFM1	SE
ENSG00000168591.15	TMUB2	SE
ENSG00000168488.18	ATXN2L	SE
ENSG00000168434.12	COG7	MXE
ENSG00000168394.10	TAP1	RI
ENSG00000168393.12	DTYMK	SE
ENSG00000168056.14	LTBP3	SE
ENSG00000168010.10	ATG16L2	A3
ENSG00000168005.8	C11orf84	SE
ENSG00000167851.13	CD300A	SE
ENSG00000167733.13	HSD11B1L	MXE
ENSG00000167548.14	KMT2D	SE
ENSG00000167536.13	DHRS13	SE
ENSG00000167522.14	ANKRD11	SE
ENSG00000167515.10	TRAPPC2L	SE
ENSG00000167508.10	MVD	SE
ENSG00000167491.17	GATAD2A	SE
ENSG00000167264.17	DUS2	MXE
ENSG00000167110.16	GOLGA2	SE
ENSG00000167106.11	FAM102A	SE
ENSG00000166986.12	MARS	SE
ENSG00000166946.13	CCNDBP1	SE
ENSG00000166908.17	PIP4K2C	SE
ENSG00000166783.19	KIAA0430	MXE
ENSG00000166582.9	CENPV	A3
ENSG00000166508.17	MCM7	RI
ENSG00000166484.19	MAPK7	RI
ENSG00000166471.10	TMEM41B	RI
ENSG00000166411.13	IDH3A	SE
ENSG00000166169.16	POLL	SE
ENSG00000166140.17	ZFYVE19	RI
ENSG00000166128.12	RAB8B	MXE
ENSG00000165959.11	CLMN	MXE
ENSG00000165689.16	SDCCAG3	SE
ENSG00000165637.13	VDAC2	MXE
ENSG00000165458.13	INPPL1	A3
ENSG00000165416.14	SUGT1	MXE
ENSG00000165282.13	PIGO	RI
ENSG00000165272.14	AQP3	RI
ENSG00000165219.21	GAPVD1	MXE
ENSG00000165138.17	ANKS6	MXE
ENSG00000164975.15	SNAPC3	MXE
ENSG00000164896.19	FASTK	RI
ENSG00000164828.17	SUN1	MXE
ENSG00000164818.15	DNAAF5	MXE
ENSG00000164758.7	MED30	SE
ENSG00000164654.15	MIOS	SE
ENSG00000164576.11	SAP30L	SE
ENSG00000164329.13	PAPD4	SE
ENSG00000164306.10	PRIMPOL	MXE
ENSG00000164258.11	NDUFS4	MXE
ENSG00000164253.12	WDR41	SE
ENSG00000164190.16	NIPBL	SE
ENSG00000164180.13	TMEM161B	SE
ENSG00000164111.14	ANXA5	MXE
ENSG00000164080.13	RAD54L2	RI
ENSG00000164068.15	RNF123	RI
ENSG00000164008.13	C1orf50	MXE
ENSG00000163964.13	PIGX	SE
ENSG00000163935.13	SFMBT1	SE
ENSG00000163933.9	RFT1	SE
ENSG00000163932.13	PRKCD	SE
ENSG00000163930.9	BAP1	RI
ENSG00000163870.14	TPRA1	MXE
ENSG00000163832.15	ELP6	MXE
ENSG00000163818.16	LZTFL1	SE
ENSG00000163785.12	RYK	MXE
ENSG00000163714.17	U2SURP	SE
ENSG00000163682.15	RPL9	MXE
ENSG00000163681.14	SLMAP	SE
ENSG00000163660.11	CCNL1	SE
ENSG00000163644.14	PPM1K	SE
ENSG00000163565.18	IFI16	SE
ENSG00000163516.13	ANKZF1	SE
ENSG00000163479.13	SSR2	SE
ENSG00000163466.15	ARPC2	MXE
ENSG00000163444.11	TMEM183A	MXE
ENSG00000163412.12	EIF4E3	SE
ENSG00000163328.13	GPR155	SE
ENSG00000162772.16	ATF3	RI
ENSG00000162735.18	PEX19	SE
ENSG00000162613.16	FUBP1	SE
ENSG00000162576.16	MXRA8	RI
ENSG00000162341.15	TPCN2	MXE
ENSG00000161996.17	WDR90	RI
ENSG00000161813.20	LARP4	MXE
ENSG00000161526.14	SAP30BP	SE
ENSG00000161405.16	IKZF3	SE
ENSG00000161395.12	PGAP3	RI
ENSG00000161265.14	U2AF1L4	SE
ENSG00000161204.11	ABCF3	RI
ENSG00000161179.13	YDJC	SE
ENSG00000160972.9	PPP1R16A	SE
ENSG00000160949.16	TONSL	MXE
ENSG00000160917.14	CPSF4	A3
ENSG00000160813.6	PPP1R35	RI
ENSG00000160781.15	PAQR6	MXE
ENSG00000160753.15	RUSC1	RI
ENSG00000160752.14	FDPS	SE
ENSG00000160714.9	UBE2Q1	SE
ENSG00000160688.18	FLAD1	SE
ENSG00000160305.17	DIP2A	MXE
ENSG00000160285.14	LSS	SE
ENSG00000160271.14	RALGDS	RI
ENSG00000160256.12	FAM207A	MXE
ENSG00000160218.12	TRAPPC10	MXE
ENSG00000160111.12	CPAMD8	A5
ENSG00000159761.14	C16orf86	SE
ENSG00000159658.10	EFCAB14	SE
ENSG00000159596.6	TMEM69	SE
ENSG00000159592.10	GPBP1L1	SE
ENSG00000159363.17	ATP13A2	SE
ENSG00000159346.12	ADIPOR1	SE
ENSG00000159140.17	SON	SE
ENSG00000159131.16	GART	MXE
ENSG00000158941.16	CCAR2	SE
ENSG00000158864.12	NDUFS2	SE
ENSG00000158850.14	B4GALT3	A3
ENSG00000158805.11	ZNF276	RI
ENSG00000158796.16	DEDD	MXE
ENSG00000158773.14	USF1	SE
ENSG00000158691.14	ZSCAN12	MXE
ENSG00000158552.12	ZFAND2B	SE
ENSG00000158545.15	ZC3H18	SE
ENSG00000158122.11	AAED1	SE
ENSG00000157881.13	PANK4	SE
ENSG00000157873.17	TNFRSF14	RI
ENSG00000157869.14	RAB28	MXE
ENSG00000157823.16	AP3S2	MXE
ENSG00000157800.17	SLC37A3	MXE
ENSG00000157693.14	C9orf91	A3
ENSG00000157540.19	DYRK1A	SE
ENSG00000157450.15	RNF111	SE
ENSG00000157212.18	PAXIP1	A5
ENSG00000156983.15	BRPF1	SE
ENSG00000156976.14	EIF4A2	SE
ENSG00000156875.13	HIAT1	SE
ENSG00000156873.15	PHKG2	RI
ENSG00000156858.11	PRR14	SE
ENSG00000156802.12	ATAD2	MXE
ENSG00000156650.12	KAT6B	MXE
ENSG00000156599.10	ZDHHC5	SE
ENSG00000156504.16	FAM122B	A3
ENSG00000156030.12	ELMSAN1	SE
ENSG00000155561.14	NUP205	SE
ENSG00000155465.18	SLC7A7	SE
ENSG00000155363.18	MOV10	RI
ENSG00000154889.16	MPPE1	SE
ENSG00000154832.14	CXXC1	SE
ENSG00000154710.15	RABGEF1	MXE
ENSG00000154222.14	CC2D1B	SE
ENSG00000154114.12	TBCEL	SE
ENSG00000153560.11	UBP1	SE
ENSG00000153391.15	INO80C	SE
ENSG00000153317.14	ASAP1	SE
ENSG00000153310.18	FAM49B	SE
ENSG00000153113.23	CAST	MXE
ENSG00000153094.21	BCL2L11	RI
ENSG00000153066.12	TXNDC11	SE
ENSG00000153006.14	SREK1IP1	SE
ENSG00000152683.14	SLC30A6	MXE
ENSG00000152642.10	GPD1L	MXE
ENSG00000152620.12	NADK2	SE
ENSG00000152601.17	MBNL1	SE
ENSG00000152348.15	ATG10	MXE
ENSG00000152223.12	EPG5	MXE
ENSG00000152061.22	RABGAP1L	SE
ENSG00000151923.17	TIAL1	A3
ENSG00000151914.18	DST	SE
ENSG00000151881.14	C5orf28	MXE
ENSG00000151876.12	FBXO4	SE
ENSG00000151461.19	UPF2	MXE
ENSG00000151458.11	ANKRD50	MXE
ENSG00000151422.12	FER	MXE
ENSG00000151304.5	SRFBP1	MXE
ENSG00000151239.13	TWF1	SE
ENSG00000151135.9	TMEM263	SE
ENSG00000151092.16	NGLY1	SE
ENSG00000150787.7	PTS	SE
ENSG00000150593.15	PDCD4	SE
ENSG00000150403.17	TMCO3	MXE
ENSG00000150401.14	DCUN1D2	MXE
ENSG00000149930.17	TAOK2	SE
ENSG00000149792.8	MRPL49	SE
ENSG00000149716.12	ORAOV1	MXE
ENSG00000149503.12	INCENP	MXE
ENSG00000149499.11	EML3	RI
ENSG00000149428.18	HYOU1	SE
ENSG00000149187.17	CELF1	SE
ENSG00000149182.14	ARFGAP2	SE
ENSG00000148840.10	PPRC1	SE
ENSG00000148832.14	PAOX	SE
ENSG00000148824.18	MTG1	MXE
ENSG00000148660.20	CAMK2G	SE
ENSG00000148399.11	DPH7	SE
ENSG00000147854.16	UHRF2	SE
ENSG00000147475.14	ERLIN2	MXE
ENSG00000147457.13	CHMP7	SE
ENSG00000147050.14	KDM6A	MXE
ENSG00000146963.17	LUC7L2	SE
ENSG00000146872.17	TLK2	SE
ENSG00000146457.14	WTAP	MXE
ENSG00000146223.14	RPL7L1	SE
ENSG00000146192.14	FGD2	RI
ENSG00000146067.15	FAM193B	SE
ENSG00000145901.14	TNIP1	SE
ENSG00000145860.11	RNF145	MXE
ENSG00000145740.18	SLC30A5	A3
ENSG00000145495.14	MARCH6	RI
ENSG00000145390.11	USP53	SE
ENSG00000145191.11	EIF2B5	SE
ENSG00000145041.15	VPRBP	SE
ENSG00000144597.13	EAF1	SE
ENSG00000144589.20	STK11IP	SE
ENSG00000144580.13	RQCD1	SE
ENSG00000144524.17	COPS7B	SE
ENSG00000144228.8	SPOPL	MXE
ENSG00000144224.16	UBXN4	MXE
ENSG00000144136.10	SLC20A1	SE
ENSG00000143801.16	PSEN2	SE
ENSG00000143774.16	GUK1	SE
ENSG00000143742.12	SRP9	SE
ENSG00000143740.14	SNAP47	SE
ENSG00000143727.15	ACP1	SE
ENSG00000143702.15	CEP170	MXE
ENSG00000143641.9	GALNT2	MXE
ENSG00000143624.13	INTS3	RI
ENSG00000143612.18	C1orf43	SE
ENSG00000143575.14	HAX1	RI
ENSG00000143537.13	ADAM15	SE
ENSG00000143398.19	PIP5K1A	SE
ENSG00000143393.16	PI4KB	SE
ENSG00000143374.14	TARS2	SE
ENSG00000143337.18	TOR1AIP1	SE
ENSG00000143303.11	RRNAD1	RI
ENSG00000143226.13	FCGR2A	MXE
ENSG00000142765.17	SYTL1	RI
ENSG00000142687.17	KIAA0319L	SE
ENSG00000142675.17	CNKSR1	A5
ENSG00000142599.17	RERE	MXE
ENSG00000142546.13	NOSIP	RI
ENSG00000142453.11	CARM1	SE
ENSG00000142046.14	TMEM91	RI
ENSG00000142002.16	DPP9	SE
ENSG00000141994.15	DUS3L	RI
ENSG00000141959.16	PFKL	A3
ENSG00000141644.17	MBD1	SE
ENSG00000141642.8	ELAC1	A3
ENSG00000141568.19	FOXK2	SE
ENSG00000141562.17	NARF	SE
ENSG00000141456.14	PELP1	SE
ENSG00000141380.13	SS18	SE
ENSG00000141376.20	BCAS3	MXE
ENSG00000140995.16	DEF8	SE
ENSG00000140992.18	PDPK1	SE
ENSG00000140983.13	RHOT2	RI
ENSG00000140943.16	MBTPS1	SE
ENSG00000140853.15	NLRC5	SE
ENSG00000140848.16	CPNE2	RI
ENSG00000140650.11	PMM2	SE
ENSG00000140612.13	SEC11A	SE
ENSG00000140553.16	UNC45A	SE
ENSG00000140525.17	FANCI	RI
ENSG00000140521.11	POLG	SE
ENSG00000140474.12	ULK3	MXE
ENSG00000140400.14	MAN2C1	RI
ENSG00000140398.13	NEIL1	MXE
ENSG00000140262.17	TCF12	SE
ENSG00000140199.11	SLC12A6	SE
ENSG00000139725.7	RHOF	MXE
ENSG00000139644.12	TMBIM6	SE
ENSG00000139641.12	ESYT1	MXE
ENSG00000139636.15	LMBR1L	SE
ENSG00000139631.18	CSAD	SE
ENSG00000139613.11	SMARCC2	RI
ENSG00000139436.20	GIT2	MXE
ENSG00000139218.17	SCAF11	SE
ENSG00000139190.16	VAMP1	RI
ENSG00000139116.17	KIF21A	MXE
ENSG00000139083.10	ETV6	MXE
ENSG00000138942.15	RNF185	MXE
ENSG00000138835.22	RGS3	MXE
ENSG00000138796.15	HADH	SE
ENSG00000138750.14	NUP54	MXE
ENSG00000138641.15	HERC3	MXE
ENSG00000138614.14	VWA9	SE
ENSG00000138326.18	RPS24	SE
ENSG00000138166.5	DUSP5	SE
ENSG00000138074.14	SLC5A6	SE
ENSG00000138050.14	THUMPD2	MXE
ENSG00000138028.14	CGREF1	A5
ENSG00000137965.10	IFI44	SE
ENSG00000137871.19	ZNF280D	A3
ENSG00000137776.16	SLTM	SE
ENSG00000137571.10	SLCO5A1	MXE
ENSG00000137504.13	CREBZF	SE
ENSG00000137502.9	RAB30	SE
ENSG00000137500.9	CCDC90B	A3
ENSG00000137496.17	IL18BP	SE
ENSG00000137275.13	RIPK1	MXE
ENSG00000137171.14	KLC4	SE
ENSG00000137166.14	FOXP4	SE
ENSG00000137075.17	RNF38	SE
ENSG00000137074.18	APTX	A3
ENSG00000136932.13	TRMO	SE
ENSG00000136891.13	TEX10	MXE
ENSG00000136828.18	RALGPS1	MXE
ENSG00000136811.16	ODF2	MXE
ENSG00000136715.17	SAP130	MXE
ENSG00000136682.14	CBWD2	SE
ENSG00000136444.9	RSAD1	SE
ENSG00000136280.15	CCM2	SE
ENSG00000136270.13	TBRG4	SE
ENSG00000136261.14	BZW2	SE
ENSG00000136161.12	RCBTB2	MXE
ENSG00000136147.16	PHF11	SE
ENSG00000135945.9	REV1	MXE
ENSG00000135930.13	EIF4E2	SE
ENSG00000135775.13	COG2	MXE
ENSG00000135766.8	EGLN1	SE
ENSG00000135723.13	FHOD1	SE
ENSG00000135596.17	MICAL1	RI
ENSG00000135506.15	OS9	SE
ENSG00000135473.14	PAN2	RI
ENSG00000135452.9	TSPAN31	RI
ENSG00000135439.11	AGAP2	SE
ENSG00000135249.7	RINT1	A3
ENSG00000135074.15	ADAM19	MXE
ENSG00000135070.13	ISCA1	MXE
ENSG00000135049.15	AGTPBP1	MXE
ENSG00000134744.13	ZCCHC11	MXE
ENSG00000134697.12	GNL2	SE
ENSG00000134644.15	PUM1	SE
ENSG00000134602.15	STK26	MXE
ENSG00000134470.19	IL15RA	SE
ENSG00000134352.19	IL6ST	SE
ENSG00000134283.17	PPHLN1	SE
ENSG00000134248.13	LAMTOR5	SE
ENSG00000134013.15	LOXL2	MXE
ENSG00000133794.17	ARNTL	MXE
ENSG00000133641.17	C12orf29	SE
ENSG00000133460.19	SLC2A11	RI
ENSG00000133318.13	RTN3	MXE
ENSG00000133112.16	TPT1	RI
ENSG00000132912.12	DCTN4	SE
ENSG00000132680.10	KIAA0907	MXE
ENSG00000132549.18	VPS13B	MXE
ENSG00000132507.17	EIF5A	A3
ENSG00000132478.9	UNK	SE
ENSG00000132405.18	TBC1D14	MXE
ENSG00000132376.19	INPP5K	SE
ENSG00000132300.18	PTCD3	SE
ENSG00000132005.8	RFX1	SE
ENSG00000131966.13	ACTR10	SE
ENSG00000131759.17	RARA	MXE
ENSG00000131732.11	ZCCHC9	SE
ENSG00000131626.15	PPFIA1	MXE
ENSG00000131446.16	MGAT1	SE
ENSG00000131375.9	CAPN7	SE
ENSG00000131196.17	NFATC1	MXE
ENSG00000131051.21	RBM39	SE
ENSG00000131016.16	AKAP12	MXE
ENSG00000130811.11	EIF3G	RI
ENSG00000130734.9	ATG4D	RI
ENSG00000130723.17	PRRC2B	SE
ENSG00000130706.12	ADRM1	SE
ENSG00000130589.16	HELZ2	SE
ENSG00000130402.11	ACTN4	SE
ENSG00000130177.14	CDC16	RI
ENSG00000130066.16	SAT1	SE
ENSG00000129968.15	ABHD17A	SE
ENSG00000129691.15	ASH2L	SE
ENSG00000129667.12	RHBDF2	SE
ENSG00000129351.17	ILF3	SE
ENSG00000129292.20	PHF20L1	RI
ENSG00000129235.10	TXNDC17	SE
ENSG00000128951.13	DUT	RI
ENSG00000128699.13	ORMDL1	SE
ENSG00000128604.18	IRF5	RI
ENSG00000128159.11	TUBGCP6	RI
ENSG00000128000.15	ZNF780B	MXE
ENSG00000127952.16	STYXL1	MXE
ENSG00000127837.9	AAMP	RI
ENSG00000127580.15	WDR24	RI
ENSG00000127528.5	KLF2	SE
ENSG00000127527.13	EPS15L1	MXE
ENSG00000127314.17	RAP1B	MXE
ENSG00000127124.13	HIVEP3	SE
ENSG00000126767.17	ELK1	SE
ENSG00000126759.12	CFP	RI
ENSG00000126464.13	PRR12	SE
ENSG00000126458.3	RRAS	RI
ENSG00000126246.9	IGFLR1	A3
ENSG00000126226.21	PCID2	SE
ENSG00000126214.21	KLC1	SE
ENSG00000126107.14	HECTD3	SE
ENSG00000125968.8	ID1	RI
ENSG00000125967.16	NECAB3	RI
ENSG00000125885.13	MCM8	MXE
ENSG00000125746.14	EML2	RI
ENSG00000125676.19	THOC2	A3
ENSG00000125503.12	PPP1R12C	RI
ENSG00000125482.12	TTF1	SE
ENSG00000125447.16	GGA3	RI
ENSG00000125107.16	CNOT1	SE
ENSG00000125089.16	SH3TC1	RI
ENSG00000124788.17	ATXN1	MXE
ENSG00000124784.8	RIOK1	MXE
ENSG00000124782.19	RREB1	MXE
ENSG00000124596.16	OARD1	MXE
ENSG00000124523.14	SIRT5	MXE
ENSG00000124357.12	NAGK	SE
ENSG00000124256.14	ZBP1	SE
ENSG00000124228.14	DDX27	SE
ENSG00000124214.19	STAU1	SE
ENSG00000124207.16	CSE1L	MXE
ENSG00000123992.18	DNPEP	SE
ENSG00000123983.13	ACSL3	SE
ENSG00000123728.9	RAP2C	SE
ENSG00000123358.19	NR4A1	SE
ENSG00000123349.13	PFDN5	RI
ENSG00000123154.11	WDR83	RI
ENSG00000123146.19	ADGRE5	SE
ENSG00000122678.14	POLM	RI
ENSG00000122643.18	NT5C3A	MXE
ENSG00000122512.14	PMS2	MXE
ENSG00000122490.18	PQLC1	SE
ENSG00000122224.17	LY9	MXE
ENSG00000122085.16	MTERF4	SE
ENSG00000122026.10	RPL21	SE
ENSG00000121766.14	ZCCHC17	MXE
ENSG00000121749.15	TBC1D15	MXE
ENSG00000121741.16	ZMYM2	MXE
ENSG00000121716.18	PILRB	A3
ENSG00000121578.12	B4GALT4	SE
ENSG00000121310.16	ECHDC2	A3
ENSG00000121067.17	SPOP	SE
ENSG00000120948.15	TARDBP	SE
ENSG00000120910.14	PPP3CC	SE
ENSG00000120899.17	PTK2B	SE
ENSG00000120805.13	ARL1	SE
ENSG00000120798.16	NR2C1	SE
ENSG00000120709.10	FAM53C	SE
ENSG00000120685.19	PROSER1	SE
ENSG00000120539.14	MASTL	MXE
ENSG00000120370.12	GORAB	SE
ENSG00000120314.18	WDR55	RI
ENSG00000120254.15	MTHFD1L	MXE
ENSG00000119912.15	IDE	MXE
ENSG00000119723.15	COQ6	RI
ENSG00000119707.13	RBM25	RI
ENSG00000119688.20	ABCD4	SE
ENSG00000119638.12	NEK9	RI
ENSG00000119616.11	FCF1	A5
ENSG00000119523.9	ALG2	SE
ENSG00000119522.15	DENND1A	SE
ENSG00000118985.15	ELL2	SE
ENSG00000118900.14	UBN1	SE
ENSG00000118855.18	MFSD1	SE
ENSG00000118690.12	ARMC2	MXE
ENSG00000118363.11	SPCS2	A3
ENSG00000118197.13	DDX59	SE
ENSG00000118058.20	KMT2A	SE
ENSG00000117868.15	ESYT2	SE
ENSG00000117859.18	OSBPL9	SE
ENSG00000117625.13	RCOR3	SE
ENSG00000117620.12	SLC35A3	SE
ENSG00000117543.19	DPH5	SE
ENSG00000117335.18	CD46	SE
ENSG00000117308.14	GALE	RI
ENSG00000117281.15	CD160	RI
ENSG00000117143.13	UAP1	SE
ENSG00000117090.14	SLAMF1	MXE
ENSG00000116754.13	SRSF11	SE
ENSG00000116731.22	PRDM2	MXE
ENSG00000116679.15	IVNS1ABP	SE
ENSG00000116584.17	ARHGEF2	SE
ENSG00000116213.15	WRAP73	RI
ENSG00000116001.15	TIA1	SE
ENSG00000115970.18	THADA	MXE
ENSG00000115935.16	WIPF1	SE
ENSG00000115875.18	SRSF7	SE
ENSG00000115827.13	DCAF17	MXE
ENSG00000115685.14	PPP1R7	SE
ENSG00000115677.16	HDLBP	SE
ENSG00000115525.16	ST3GAL5	A3
ENSG00000115486.11	GGCX	SE
ENSG00000115459.17	ELMOD3	SE
ENSG00000115446.11	UNC50	RI
ENSG00000115419.12	GLS	SE
ENSG00000115268.9	RPS15	SE
ENSG00000115233.11	PSMD14	MXE
ENSG00000115207.13	GTF3C2	RI
ENSG00000115204.14	MPV17	RI
ENSG00000115042.9	FAHD2A	RI
ENSG00000115020.16	PIKFYVE	MXE
ENSG00000114982.17	KANSL3	SE
ENSG00000114956.19	DGUOK	SE
ENSG00000114904.12	NEK4	SE
ENSG00000114857.17	NKTR	RI
ENSG00000114796.15	KLHL24	SE
ENSG00000114745.13	GORASP1	SE
ENSG00000114439.18	BBX	SE
ENSG00000114316.12	USP4	SE
ENSG00000114209.14	PDCD10	SE
ENSG00000114062.17	UBE3A	SE
ENSG00000113971.18	NPHP3	MXE
ENSG00000113716.12	HMGXB3	SE
ENSG00000113658.16	SMAD5	SE
ENSG00000113648.16	H2AFY	SE
ENSG00000113597.17	TRAPPC13	MXE
ENSG00000113569.15	NUP155	SE
ENSG00000113369.8	ARRDC3	SE
ENSG00000113282.13	CLINT1	A3
ENSG00000113240.12	CLK4	A3
ENSG00000113013.12	HSPA9	SE
ENSG00000112972.14	HMGCS1	SE
ENSG00000112851.14	ERBB2IP	SE
ENSG00000112739.16	PRPF4B	SE
ENSG00000112679.14	DUSP22	MXE
ENSG00000112592.12	TBP	SE
ENSG00000112584.13	FAM120B	MXE
ENSG00000112576.12	CCND3	SE
ENSG00000112182.14	BACH2	MXE
ENSG00000112096.16	SOD2	RI
ENSG00000112078.13	KCTD20	SE
ENSG00000111912.19	NCOA7	MXE
ENSG00000111886.10	GABRR2	MXE
ENSG00000111832.12	RWDD1	SE
ENSG00000111737.11	RAB35	SE
ENSG00000111711.9	GOLT1B	SE
ENSG00000111679.16	PTPN6	RI
ENSG00000111653.19	ING4	RI
ENSG00000111554.14	MDM1	SE
ENSG00000111371.15	SLC38A1	MXE
ENSG00000111364.15	DDX55	MXE
ENSG00000111325.16	OGFOD2	SE
ENSG00000111231.8	GPN3	MXE
ENSG00000111145.7	ELK3	SE
ENSG00000111011.17	RSRC2	SE
ENSG00000110888.17	CAPRIN2	SE
ENSG00000110881.11	ASIC1	A5
ENSG00000110619.16	CARS	RI
ENSG00000110060.8	PUS3	MXE
ENSG00000109920.12	FNBP4	SE
ENSG00000109736.14	MFSD10	RI
ENSG00000109466.13	KLHL2	SE
ENSG00000109320.11	NFKB1	MXE
ENSG00000109062.9	SLC9A3R1	SE
ENSG00000108946.14	PRKAR1A	SE
ENSG00000108848.15	LUC7L3	MXE
ENSG00000108840.15	HDAC5	SE
ENSG00000108788.11	MLX	RI
ENSG00000108669.16	CYTH1	SE
ENSG00000108557.17	RAI1	MXE
ENSG00000108349.14	CASC3	A3
ENSG00000108239.8	TBC1D12	MXE
ENSG00000108039.17	XPNPEP1	SE
ENSG00000107968.9	MAP3K8	SE
ENSG00000107959.15	PITRM1	A3
ENSG00000107902.13	LHPP	MXE
ENSG00000107566.13	ERLIN1	MXE
ENSG00000107201.9	DDX58	MXE
ENSG00000107104.18	KANK1	SE
ENSG00000107077.17	KDM4C	MXE
ENSG00000107036.11	RIC1	MXE
ENSG00000106948.16	AKNA	SE
ENSG00000106733.20	NMRK1	RI
ENSG00000106603.17	COA1	SE
ENSG00000106591.3	MRPL32	SE
ENSG00000106462.10	EZH2	SE
ENSG00000106443.15	PHF14	SE
ENSG00000106415.12	GLCCI1	A3
ENSG00000106263.17	EIF3B	RI
ENSG00000106028.10	SSBP1	SE
ENSG00000106009.15	BRAT1	RI
ENSG00000105953.14	OGDH	MXE
ENSG00000105856.13	HBP1	SE
ENSG00000105699.16	LSR	RI
ENSG00000105655.18	ISYNA1	RI
ENSG00000105640.12	RPL18A	MXE
ENSG00000105619.13	TFPT	SE
ENSG00000105618.13	PRPF31	SE
ENSG00000105223.19	PLD3	SE
ENSG00000105176.17	URI1	SE
ENSG00000104957.13	CCDC130	RI
ENSG00000104946.10	TBC1D17	A3
ENSG00000104936.17	DMPK	RI
ENSG00000104517.12	UBR5	SE
ENSG00000104177.17	MYEF2	MXE
ENSG00000104131.12	EIF3J	MXE
ENSG00000103995.13	CEP152	MXE
ENSG00000103978.15	TMEM87A	MXE
ENSG00000103811.15	CTSH	A3
ENSG00000103657.13	HERC1	SE
ENSG00000103227.18	LMF1	MXE
ENSG00000103194.15	USP10	SE
ENSG00000103111.14	MON1B	SE
ENSG00000103091.14	WDR59	SE
ENSG00000103064.13	SLC7A6	SE
ENSG00000102908.20	NFAT5	MXE
ENSG00000102901.12	CENPT	RI
ENSG00000102882.11	MAPK3	SE
ENSG00000102871.15	TRADD	SE
ENSG00000102710.19	SUPT20H	A3
ENSG00000102606.17	ARHGEF7	MXE
ENSG00000102531.16	FNDC3A	SE
ENSG00000102312.20	PORCN	SE
ENSG00000102309.12	PIN4	SE
ENSG00000102125.15	TAZ	SE
ENSG00000102103.15	PQBP1	SE
ENSG00000101882.9	NKAP	SE
ENSG00000101608.12	MYL12A	SE
ENSG00000101474.11	APMAP	SE
ENSG00000101460.12	MAP1LC3A	RI
ENSG00000101246.19	ARFRP1	SE
ENSG00000101158.12	NELFCD	RI
ENSG00000101084.16	C20orf24	SE
ENSG00000101052.12	IFT52	MXE
ENSG00000100982.11	PCIF1	SE
ENSG00000100918.12	REC8	RI
ENSG00000100911.13	PSME2	RI
ENSG00000100888.12	CHD8	SE
ENSG00000100802.14	C14orf93	RI
ENSG00000100796.17	PPP4R3A	SE
ENSG00000100764.13	PSMC1	MXE
ENSG00000100749.7	VRK1	MXE
ENSG00000100722.18	ZC3H14	RI
ENSG00000100603.13	SNW1	MXE
ENSG00000100528.11	CNIH1	SE
ENSG00000100503.23	NIN	SE
ENSG00000100461.17	RBM23	MXE
ENSG00000100439.10	ABHD4	SE
ENSG00000100429.17	HDAC10	SE
ENSG00000100413.16	POLR3H	SE
ENSG00000100401.19	RANGAP1	A3
ENSG00000100376.11	FAM118A	SE
ENSG00000100365.14	NCF4	RI
ENSG00000100354.20	TNRC6B	MXE
ENSG00000100335.12	MIEF1	A3
ENSG00000100307.12	CBX7	SE
ENSG00000100280.16	AP1B1	SE
ENSG00000100242.15	SUN2	RI
ENSG00000100241.20	SBF1	SE
ENSG00000100225.17	FBXO7	RI
ENSG00000100219.16	XBP1	RI
ENSG00000100139.13	MICALL1	SE
ENSG00000100100.12	PIK3IP1	SE
ENSG00000100099.20	HPS4	SE
ENSG00000100084.14	HIRA	SE
ENSG00000100055.20	CYTH4	RI
ENSG00000100038.19	TOP3B	SE
ENSG00000099917.17	MED15	SE
ENSG00000099849.14	RASSF7	SE
ENSG00000099840.13	IZUMO4	RI
ENSG00000099622.13	CIRBP	RI
ENSG00000099331.13	MYO9B	SE
ENSG00000096746.17	HNRNPH3	SE
ENSG00000095794.19	CREM	SE
ENSG00000095585.16	BLNK	SE
ENSG00000095319.14	NUP188	SE
ENSG00000095261.13	PSMD5	MXE
ENSG00000092841.18	MYL6	SE
ENSG00000092531.9	SNAP23	MXE
ENSG00000092330.15	TINF2	SE
ENSG00000092108.20	SCFD1	MXE
ENSG00000092094.10	OSGEP	RI
ENSG00000092020.10	PPP2R3C	SE
ENSG00000091831.21	ESR1	MXE
ENSG00000091181.19	IL5RA	MXE
ENSG00000091140.12	DLD	MXE
ENSG00000090905.17	TNRC6A	MXE
ENSG00000090372.14	STRN4	A3
ENSG00000090316.15	MAEA	SE
ENSG00000089280.18	FUS	RI
ENSG00000089154.10	GCN1	SE
ENSG00000089094.16	KDM2B	RI
ENSG00000089057.14	SLC23A2	MXE
ENSG00000088808.16	PPP1R13B	SE
ENSG00000088766.11	CRLS1	SE
ENSG00000088727.12	KIF9	MXE
ENSG00000088451.10	TGDS	MXE
ENSG00000087502.17	ERGIC2	MXE
ENSG00000087157.18	PGS1	SE
ENSG00000086827.8	ZW10	MXE
ENSG00000086758.15	HUWE1	SE
ENSG00000086666.18	ZFAND6	SE
ENSG00000086015.20	MAST2	SE
ENSG00000085978.21	ATG16L1	SE
ENSG00000085185.15	BCORL1	SE
ENSG00000084652.15	TXLNA	SE
ENSG00000084234.16	APLP2	SE
ENSG00000084112.14	SSH1	MXE
ENSG00000083838.15	ZNF446	SE
ENSG00000082898.16	XPO1	A3
ENSG00000082438.15	COBLL1	SE
ENSG00000081803.15	CADPS2	MXE
ENSG00000081189.13	MEF2C	MXE
ENSG00000080822.16	CLDND1	SE
ENSG00000080503.20	SMARCA2	SE
ENSG00000079819.16	EPB41L2	MXE
ENSG00000079805.16	DNM2	SE
ENSG00000079616.12	KIF22	RI
ENSG00000079387.13	SENP1	MXE
ENSG00000079332.14	SAR1A	SE
ENSG00000079313.11	REXO1	MXE
ENSG00000078589.12	P2RY10	SE
ENSG00000078304.19	PPP2R5C	SE
ENSG00000078114.18	NEBL	A5
ENSG00000077458.12	FAM76B	SE
ENSG00000077454.15	LRCH4	RI
ENSG00000076984.17	MAP2K7	SE
ENSG00000076928.17	ARHGEF1	SE
ENSG00000076382.16	SPAG5	SE
ENSG00000076242.14	MLH1	SE
ENSG00000076108.11	BAZ2A	SE
ENSG00000075711.20	DLG1	MXE
ENSG00000075568.16	TMEM131	SE
ENSG00000075292.18	ZNF638	SE
ENSG00000075234.16	TTC38	SE
ENSG00000074935.13	TUBE1	MXE
ENSG00000074582.12	BCS1L	RI
ENSG00000074054.17	CLASP1	MXE
ENSG00000073849.14	ST6GAL1	SE
ENSG00000073803.13	MAP3K13	MXE
ENSG00000073350.13	LLGL2	MXE
ENSG00000072062.13	PRKACA	SE
ENSG00000070831.15	CDC42	SE
ENSG00000070814.17	TCOF1	RI
ENSG00000070759.16	TESK2	SE
ENSG00000070669.16	ASNS	SE
ENSG00000070610.14	GBA2	SE
ENSG00000070501.11	POLB	SE
ENSG00000070476.14	ZXDC	MXE
ENSG00000070366.13	SMG6	MXE
ENSG00000069966.18	GNB5	MXE
ENSG00000068383.18	INPP5A	MXE
ENSG00000068305.17	MEF2A	MXE
ENSG00000068120.14	COASY	SE
ENSG00000067704.9	IARS2	MXE
ENSG00000067064.10	IDI1	SE
ENSG00000066427.21	ATXN3	MXE
ENSG00000066379.14	ZNRD1	SE
ENSG00000066117.14	SMARCD1	SE
ENSG00000066084.12	DIP2B	MXE
ENSG00000065883.14	CDK13	A3
ENSG00000065534.18	MYLK	MXE
ENSG00000065357.19	DGKA	RI
ENSG00000065060.16	UHRF1BP1	MXE
ENSG00000064726.9	BTBD1	SE
ENSG00000064601.16	CTSA	A5
ENSG00000064225.12	ST3GAL6	MXE
ENSG00000064102.14	ASUN	SE
ENSG00000064012.21	CASP8	MXE
ENSG00000063601.16	MTMR1	SE
ENSG00000062598.17	ELMO2	SE
ENSG00000062194.15	GPBP1	A3
ENSG00000061938.16	TNK2	SE
ENSG00000061656.9	SPAG4	RI
ENSG00000061273.17	HDAC7	A3
ENSG00000060971.17	ACAA1	RI
ENSG00000059378.12	PARP12	MXE
ENSG00000059122.16	FLYWCH1	SE
ENSG00000058673.15	ZC3H11A	SE
ENSG00000058272.16	PPP1R12A	SE
ENSG00000058262.9	SEC61A1	SE
ENSG00000058091.16	CDK14	SE
ENSG00000054967.12	RELT	SE
ENSG00000054654.15	SYNE2	SE
ENSG00000054523.17	KIF1B	MXE
ENSG00000054282.15	SDCCAG8	MXE
ENSG00000054267.20	ARID4B	SE
ENSG00000052749.13	RRP12	RI
ENSG00000051825.14	MPHOSPH9	MXE
ENSG00000050426.15	LETMD1	MXE
ENSG00000048052.21	HDAC9	MXE
ENSG00000048028.11	USP28	MXE
ENSG00000047346.12	FAM214A	SE
ENSG00000042445.13	RETSAT	SE
ENSG00000042088.13	TDP1	SE
ENSG00000040487.12	PQLC2	A3
ENSG00000040341.17	STAU2	SE
ENSG00000038219.12	BOD1L1	SE
ENSG00000035928.14	RFC1	SE
ENSG00000035687.9	ADSS	MXE
ENSG00000035141.7	FAM136A	SE
ENSG00000032444.15	PNPLA6	A3
ENSG00000031823.14	RANBP3	SE
ENSG00000031698.12	SARS	SE
ENSG00000029725.16	RABEP1	SE
ENSG00000029363.15	BCLAF1	SE
ENSG00000028310.17	BRD9	SE
ENSG00000026508.16	CD44	MXE
ENSG00000023191.16	RNH1	SE
ENSG00000023041.11	ZDHHC6	MXE
ENSG00000022567.9	SLC45A4	SE
ENSG00000015475.18	BID	SE
ENSG00000015171.18	ZMYND11	SE
ENSG00000014919.12	COX15	SE
ENSG00000013561.17	RNF14	SE
ENSG00000013441.15	CLK1	SE
ENSG00000012822.15	CALCOCO1	RI
ENSG00000011454.16	RABGAP1	SE
ENSG00000011260.13	UTP18	SE
ENSG00000010810.17	FYN	MXE
ENSG00000009335.17	UBE3C	MXE
ENSG00000008710.17	PKD1	RI
ENSG00000008311.14	AASS	MXE
ENSG00000007312.12	CD79B	SE
ENSG00000006831.9	ADIPOR2	SE
ENSG00000006744.18	ELAC2	RI
ENSG00000006534.15	ALDH3B1	RI
ENSG00000005238.19	FAM214B	SE
ENSG00000005156.11	LIG3	RI
ENSG00000004455.16	AK2	MXE
ENSG00000003756.16	RBM5	SE
ENSG00000003509.15	NDUFAF7	SE
ENSG00000003400.14	CASP10	MXE
ENSG00000003056.7	M6PR	A3
ENSG00000002919.14	SNX11	A5
ENSG00000002822.15	MAD1L1	MXE
ENSG00000001631.14	KRIT1	MXE

## Sheet: del13p
geneID	geneSYM	group
ENSG00000070759.16	TESK2	SE
ENSG00000156875.13	HIAT1	SE
ENSG00000158552.12	ZFAND2B	SE
ENSG00000154222.14	CC2D1B	SE
ENSG00000022567.9	SLC45A4	SE
ENSG00000163660.11	CCNL1	SE
ENSG00000073849.14	ST6GAL1	SE
ENSG00000149930.17	TAOK2	SE
ENSG00000114209.14	PDCD10	SE
ENSG00000113013.12	HSPA9	SE
ENSG00000127528.5	KLF2	SE
ENSG00000054267.20	ARID4B	SE
ENSG00000105176.17	URI1	SE
ENSG00000198793.12	MTOR	SE
ENSG00000144589.20	STK11IP	SE
ENSG00000131375.9	CAPN7	SE
ENSG00000105619.13	TFPT	SE
ENSG00000058673.15	ZC3H11A	SE
ENSG00000100888.12	CHD8	SE
ENSG00000115875.18	SRSF7	SE
ENSG00000066379.14	ZNRD1	SE
ENSG00000135723.13	FHOD1	SE
ENSG00000158545.15	ZC3H18	SE
ENSG00000101084.16	C20orf24	SE
ENSG00000164758.7	MED30	SE
ENSG00000137776.16	SLTM	SE
ENSG00000159592.10	GPBP1L1	SE
ENSG00000163933.9	RFT1	SE
ENSG00000198604.10	BAZ1A	SE
ENSG00000075568.16	TMEM131	SE
ENSG00000035928.14	RFC1	SE
ENSG00000124357.12	NAGK	SE
ENSG00000064102.14	ASUN	SE
ENSG00000105223.19	PLD3	SE
ENSG00000144580.13	RQCD1	SE
ENSG00000116584.17	ARHGEF2	SE
ENSG00000178921.13	PFAS	SE
ENSG00000139636.15	LMBR1L	SE
ENSG00000106603.17	COA1	SE
ENSG00000231721.6	LINC-PINT	SE
ENSG00000214046.8	SMIM7	SE
ENSG00000103091.14	WDR59	SE
ENSG00000138614.14	VWA9	SE
ENSG00000213928.8	IRF9	SE
ENSG00000198815.8	FOXJ3	SE
ENSG00000089154.10	GCN1	SE
ENSG00000140992.18	PDPK1	SE
ENSG00000152061.22	RABGAP1L	SE
ENSG00000106028.10	SSBP1	SE
ENSG00000178950.16	GAK	SE
ENSG00000145191.11	EIF2B5	SE
ENSG00000146872.17	TLK2	SE
ENSG00000170037.13	CNTROB	SE
ENSG00000161526.14	SAP30BP	SE
ENSG00000113369.8	ARRDC3	SE
ENSG00000014919.12	COX15	SE
ENSG00000108840.15	HDAC5	SE
ENSG00000158773.14	USF1	SE
ENSG00000092841.18	MYL6	SE
ENSG00000255857.5	PXN-AS1	SE
ENSG00000136280.15	CCM2	SE
ENSG00000239857.6	GET4	SE
ENSG00000148840.10	PPRC1	SE
ENSG00000123358.19	NR4A1	SE
ENSG00000100413.16	POLR3H	SE
ENSG00000087157.18	PGS1	SE
ENSG00000130706.12	ADRM1	SE
ENSG00000149182.14	ARFGAP2	SE
ENSG00000185163.9	DDX51	SE
ENSG00000131051.21	RBM39	SE
ENSG00000100528.11	CNIH1	SE
ENSG00000035141.7	FAM136A	SE
ENSG00000090316.15	MAEA	SE
ENSG00000118855.18	MFSD1	SE
ENSG00000214022.11	REPIN1	SE
ENSG00000164180.13	TMEM161B	SE
ENSG00000205531.12	NAP1L4	SE
ENSG00000047346.12	FAM214A	SE
ENSG00000184047.15	DIABLO	SE
ENSG00000267121.5	CTD-2020K17.1	SE
ENSG00000120685.19	PROSER1	SE
ENSG00000120948.15	TARDBP	SE
ENSG00000117625.13	RCOR3	SE
ENSG00000186866.16	POFUT2	SE
ENSG00000169682.17	SPNS1	SE
ENSG00000104517.12	UBR5	SE
ENSG00000100241.20	SBF1	SE
ENSG00000154832.14	CXXC1	SE
ENSG00000221838.9	AP4M1	SE
ENSG00000079805.16	DNM2	SE
ENSG00000124214.19	STAU1	SE
ENSG00000117143.13	UAP1	SE
ENSG00000197586.12	ENTPD6	SE
ENSG00000138796.15	HADH	SE
ENSG00000076382.16	SPAG5	SE
ENSG00000086758.15	HUWE1	SE
ENSG00000145390.11	USP53	SE
ENSG00000111011.17	RSRC2	SE
ENSG00000175066.15	GK5	SE
ENSG00000198837.9	DENND4B	SE
ENSG00000113569.15	NUP155	SE
ENSG00000107104.18	KANK1	SE
ENSG00000185811.16	IKZF1	SE
ENSG00000153066.12	TXNDC11	SE
ENSG00000184634.15	MED12	SE
ENSG00000013561.17	RNF14	SE
ENSG00000015475.18	BID	SE
ENSG00000134352.19	IL6ST	SE
ENSG00000134248.13	LAMTOR5	SE
ENSG00000139218.17	SCAF11	SE
ENSG00000154114.12	TBCEL	SE
ENSG00000213923.10	CSNK1E	SE
ENSG00000085185.15	BCORL1	SE
ENSG00000163412.12	EIF4E3	SE
ENSG00000102531.16	FNDC3A	SE
ENSG00000197043.13	ANXA6	SE
ENSG00000006831.9	ADIPOR2	SE
ENSG00000015171.18	ZMYND11	SE
ENSG00000076242.14	MLH1	SE
ENSG00000158122.11	AAED1	SE
ENSG00000114316.12	USP4	SE
ENSG00000108039.17	XPNPEP1	SE
ENSG00000154889.16	MPPE1	SE
ENSG00000112078.13	KCTD20	SE
ENSG00000135930.13	EIF4E2	SE
ENSG00000099331.13	MYO9B	SE
ENSG00000115677.16	HDLBP	SE
ENSG00000099849.14	RASSF7	SE
ENSG00000141456.14	PELP1	SE
ENSG00000078304.19	PPP2R5C	SE
ENSG00000086015.20	MAST2	SE
ENSG00000103194.15	USP10	SE
ENSG00000080822.16	CLDND1	SE
ENSG00000127124.13	HIVEP3	SE
ENSG00000163644.14	PPM1K	SE
ENSG00000143398.19	PIP5K1A	SE
ENSG00000136261.14	BZW2	SE
ENSG00000132376.19	INPP5K	SE
ENSG00000100139.13	MICALL1	SE
ENSG00000163516.13	ANKZF1	SE
ENSG00000134470.19	IL15RA	SE
ENSG00000148660.20	CAMK2G	SE
ENSG00000167851.13	CD300A	SE
ENSG00000213782.7	DDX47	SE
ENSG00000161179.13	YDJC	SE
ENSG00000153560.11	UBP1	SE
ENSG00000080503.20	SMARCA2	SE
ENSG00000196182.10	STK40	SE
ENSG00000173230.15	GOLGB1	SE
ENSG00000163818.16	LZTFL1	SE
ENSG00000158864.12	NDUFS2	SE
ENSG00000153006.14	SREK1IP1	SE
ENSG00000084652.15	TXLNA	SE
ENSG00000126464.13	PRR12	SE
ENSG00000162613.16	FUBP1	SE
ENSG00000197021.8	CXorf40B	SE
ENSG00000142002.16	DPP9	SE
ENSG00000123983.13	ACSL3	SE
ENSG00000166411.13	IDH3A	SE
ENSG00000111325.16	OGFOD2	SE
ENSG00000164190.16	NIPBL	SE
ENSG00000130066.16	SAT1	SE
ENSG00000163328.13	GPR155	SE
ENSG00000095794.19	CREM	SE
ENSG00000159346.12	ADIPOR1	SE
ENSG00000197343.10	ZNF655	SE
ENSG00000111554.14	MDM1	SE
ENSG00000197329.11	PELI1	SE
ENSG00000142687.17	KIAA0319L	SE
ENSG00000085978.21	ATG16L1	SE
ENSG00000115419.12	GLS	SE
ENSG00000155465.18	SLC7A7	SE
ENSG00000111145.7	ELK3	SE
ENSG00000162735.18	PEX19	SE
ENSG00000101246.19	ARFRP1	SE
ENSG00000108946.14	PRKAR1A	SE
ENSG00000163479.13	SSR2	SE
ENSG00000083838.15	ZNF446	SE
ENSG00000138074.14	SLC5A6	SE
ENSG00000175309.14	PHYKPL	SE
ENSG00000146963.17	LUC7L2	SE
ENSG00000156599.10	ZDHHC5	SE
ENSG00000128699.13	ORMDL1	SE
ENSG00000038219.12	BOD1L1	SE
ENSG00000258461.5	RP11-164J13.1	SE
ENSG00000120910.14	PPP3CC	SE
ENSG00000129667.12	RHBDF2	SE
ENSG00000099917.17	MED15	SE
ENSG00000169359.13	SLC33A1	SE
ENSG00000054967.12	RELT	SE
ENSG00000070501.11	POLB	SE
ENSG00000149792.8	MRPL49	SE
ENSG00000143612.18	C1orf43	SE
ENSG00000168488.18	ATXN2L	SE
ENSG00000159363.17	ATP13A2	SE
ENSG00000100100.12	PIK3IP1	SE
ENSG00000179195.15	ZNF664	SE
ENSG00000076928.17	ARHGEF1	SE
ENSG00000150593.15	PDCD4	SE
ENSG00000171570.10	RAB4B-EGLN2	SE
ENSG00000106443.15	PHF14	SE
ENSG00000177311.10	ZBTB38	SE
ENSG00000171103.10	TRMT61B	SE
ENSG00000156983.15	BRPF1	SE
ENSG00000113658.16	SMAD5	SE
ENSG00000031823.14	RANBP3	SE
ENSG00000204397.7	CARD16	SE
ENSG00000160972.9	PPP1R16A	SE
ENSG00000111832.12	RWDD1	SE
ENSG00000163565.18	IFI16	SE
ENSG00000137965.10	IFI44	SE
ENSG00000173418.11	NAA20	SE
ENSG00000185627.17	PSMD13	SE
ENSG00000131966.13	ACTR10	SE
ENSG00000168393.12	DTYMK	SE
ENSG00000126226.21	PCID2	SE
ENSG00000188603.16	CLN3	SE
ENSG00000100038.19	TOP3B	SE
ENSG00000040341.17	STAU2	SE
ENSG00000146067.15	FAM193B	SE
ENSG00000119688.20	ABCD4	SE
ENSG00000160688.18	FLAD1	SE
ENSG00000183696.13	UPP1	SE
ENSG00000114439.18	BBX	SE
ENSG00000243927.5	MRPS6	SE
ENSG00000110888.17	CAPRIN2	SE
ENSG00000106591.3	MRPL32	SE
ENSG00000062598.17	ELMO2	SE
ENSG00000182872.15	RBM10	SE
ENSG00000100982.11	PCIF1	SE
ENSG00000101474.11	APMAP	SE
ENSG00000120370.12	GORAB	SE
ENSG00000171206.13	TRIM8	SE
ENSG00000248333.8	CDK11B	SE
ENSG00000175582.19	RAB6A	SE
ENSG00000130723.17	PRRC2B	SE
ENSG00000186088.15	GSAP	SE
ENSG00000169592.14	INO80E	SE
ENSG00000143393.16	PI4KB	SE
ENSG00000103064.13	SLC7A6	SE
ENSG00000113716.12	HMGXB3	SE
ENSG00000112592.12	TBP	SE
ENSG00000188917.14	TRMT2B	SE
ENSG00000158941.16	CCAR2	SE
ENSG00000167522.14	ANKRD11	SE
ENSG00000168827.14	GFM1	SE
ENSG00000112851.14	ERBB2IP	SE
ENSG00000172534.13	HCFC1	SE
ENSG00000168056.14	LTBP3	SE
ENSG00000102125.15	TAZ	SE
ENSG00000117335.18	CD46	SE
ENSG00000267120.3	AD000671.6	SE
ENSG00000164253.12	WDR41	SE
ENSG00000152620.12	NADK2	SE
ENSG00000166986.12	MARS	SE
ENSG00000161265.14	U2AF1L4	SE
ENSG00000198771.10	RCSD1	SE
ENSG00000112576.12	CCND3	SE
ENSG00000124228.14	DDX27	SE
ENSG00000141568.19	FOXK2	SE
ENSG00000132300.18	PTCD3	SE
ENSG00000171204.12	TMEM126B	SE
ENSG00000134644.15	PUM1	SE
ENSG00000067064.10	IDI1	SE
ENSG00000095319.14	NUP188	SE
ENSG00000095585.16	BLNK	SE
ENSG00000088808.16	PPP1R13B	SE
ENSG00000173715.15	C11orf80	SE
ENSG00000166169.16	POLL	SE
ENSG00000184162.14	NR2C2AP	SE
ENSG00000143801.16	PSEN2	SE
ENSG00000168958.19	MFF	SE
ENSG00000196547.14	MAN2A2	SE
ENSG00000114956.19	DGUOK	SE
ENSG00000205981.6	DNAJC19	SE
ENSG00000142453.11	CARM1	SE
ENSG00000151876.12	FBXO4	SE
ENSG00000100084.14	HIRA	SE
ENSG00000228409.5	CCT6P1	SE
ENSG00000112739.16	PRPF4B	SE
ENSG00000184922.13	FMNL1	SE
ENSG00000163681.14	SLMAP	SE
ENSG00000108669.16	CYTH1	SE
ENSG00000064726.9	BTBD1	SE
ENSG00000138326.18	RPS24	SE
ENSG00000123728.9	RAP2C	SE
ENSG00000031698.12	SARS	SE
ENSG00000170802.15	FOXN2	SE
ENSG00000102882.11	MAPK3	SE
ENSG00000042088.13	TDP1	SE
ENSG00000109920.12	FNBP4	SE
ENSG00000140262.17	TCF12	SE
ENSG00000100376.11	FAM118A	SE
ENSG00000100280.16	AP1B1	SE
ENSG00000100429.17	HDAC10	SE
ENSG00000150787.7	PTS	SE
ENSG00000160285.14	LSS	SE
ENSG00000120805.13	ARL1	SE
ENSG00000183337.16	BCOR	SE
ENSG00000181852.17	RNF41	SE
ENSG00000070831.15	CDC42	SE
ENSG00000113648.16	H2AFY	SE
ENSG00000186111.8	PIP5K1C	SE
ENSG00000140612.13	SEC11A	SE
ENSG00000117868.15	ESYT2	SE
ENSG00000178971.13	CTC1	SE
ENSG00000135766.8	EGLN1	SE
ENSG00000144136.10	SLC20A1	SE
ENSG00000114982.17	KANSL3	SE
ENSG00000007312.12	CD79B	SE
ENSG00000140650.11	PMM2	SE
ENSG00000169188.4	APEX2	SE
ENSG00000143374.14	TARS2	SE
ENSG00000178719.16	GRINA	SE
ENSG00000203667.9	COX20	SE
ENSG00000115486.11	GGCX	SE
ENSG00000120709.10	FAM53C	SE
ENSG00000186716.19	BCR	SE
ENSG00000140553.16	UNC45A	SE
ENSG00000196924.14	FLNA	SE
ENSG00000176986.15	SEC24C	SE
ENSG00000112972.14	HMGCS1	SE
ENSG00000159658.10	EFCAB14	SE
ENSG00000117620.12	SLC35A3	SE
ENSG00000185122.10	HSF1	SE
ENSG00000163714.17	U2SURP	SE
ENSG00000163932.13	PRKCD	SE
ENSG00000170456.14	DENND5B	SE
ENSG00000157540.19	DYRK1A	SE
ENSG00000269893.6	SNHG8	SE
ENSG00000133641.17	C12orf29	SE
ENSG00000143537.13	ADAM15	SE
ENSG00000130402.11	ACTN4	SE
ENSG00000029363.15	BCLAF1	SE
ENSG00000129691.15	ASH2L	SE
ENSG00000134283.17	PPHLN1	SE
ENSG00000130589.16	HELZ2	SE
ENSG00000140199.11	SLC12A6	SE
ENSG00000223501.8	VPS52	SE
ENSG00000175054.14	ATR	SE
ENSG00000145901.14	TNIP1	SE
ENSG00000102309.12	PIN4	SE
ENSG00000129235.10	TXNDC17	SE
ENSG00000105856.13	HBP1	SE
ENSG00000167515.10	TRAPPC2L	SE
ENSG00000259248.5	USP3-AS1	SE
ENSG00000152601.17	MBNL1	SE
ENSG00000242372.6	EIF6	SE
ENSG00000156030.12	ELMSAN1	SE
ENSG00000118197.13	DDX59	SE
ENSG00000003509.15	NDUFAF7	SE
ENSG00000100796.17	PPP4R3A	SE
ENSG00000167536.13	DHRS13	SE
ENSG00000058262.9	SEC61A1	SE
ENSG00000100439.10	ABHD4	SE
ENSG00000155561.14	NUP205	SE
ENSG00000164654.15	MIOS	SE
ENSG00000082438.15	COBLL1	SE
ENSG00000135506.15	OS9	SE
ENSG00000166946.13	CCNDBP1	SE
ENSG00000153317.14	ASAP1	SE
ENSG00000136444.9	RSAD1	SE
ENSG00000029725.16	RABEP1	SE
ENSG00000234127.8	TRIM26	SE
ENSG00000135439.11	AGAP2	SE
ENSG00000103111.14	MON1B	SE
ENSG00000240344.8	PPIL3	SE
ENSG00000151135.9	TMEM263	SE
ENSG00000116754.13	SRSF11	SE
ENSG00000148399.11	DPH7	SE
ENSG00000122490.18	PQLC1	SE
ENSG00000147457.13	CHMP7	SE
ENSG00000042445.13	RETSAT	SE
ENSG00000188313.12	PLSCR1	SE
ENSG00000160714.9	UBE2Q1	SE
ENSG00000174227.15	PIGG	SE
ENSG00000254709.7	IGLL5	SE
ENSG00000140995.16	DEF8	SE
ENSG00000153391.15	INO80C	SE
ENSG00000059122.16	FLYWCH1	SE
ENSG00000106462.10	EZH2	SE
ENSG00000140521.11	POLG	SE
ENSG00000126214.21	KLC1	SE
ENSG00000061938.16	TNK2	SE
ENSG00000132005.8	RFX1	SE
ENSG00000140943.16	MBTPS1	SE
ENSG00000151914.18	DST	SE
ENSG00000139631.18	CSAD	SE
ENSG00000167110.16	GOLGA2	SE
ENSG00000137171.14	KLC4	SE
ENSG00000075234.16	TTC38	SE
ENSG00000077458.12	FAM76B	SE
ENSG00000170776.19	AKAP13	SE
ENSG00000121067.17	SPOP	SE
ENSG00000126107.14	HECTD3	SE
ENSG00000102312.20	PORCN	SE
ENSG00000005238.19	FAM214B	SE
ENSG00000131446.16	MGAT1	SE
ENSG00000160752.14	FDPS	SE
ENSG00000159140.17	SON	SE
ENSG00000100099.20	HPS4	SE
ENSG00000106948.16	AKNA	SE
ENSG00000076984.17	MAP2K7	SE
ENSG00000119523.9	ALG2	SE
ENSG00000161405.16	IKZF3	SE
ENSG00000068120.14	COASY	SE
ENSG00000118985.15	ELL2	SE
ENSG00000011454.16	RABGAP1	SE
ENSG00000129968.15	ABHD17A	SE
ENSG00000225190.8	PLEKHM1	SE
ENSG00000088766.11	CRLS1	SE
ENSG00000136270.13	TBRG4	SE
ENSG00000148832.14	PAOX	SE
ENSG00000165689.16	SDCCAG3	SE
ENSG00000092330.15	TINF2	SE
ENSG00000101882.9	NKAP	SE
ENSG00000149187.17	CELF1	SE
ENSG00000132478.9	UNK	SE
ENSG00000028310.17	BRD9	SE
ENSG00000196792.11	STRN3	SE
ENSG00000109062.9	SLC9A3R1	SE
ENSG00000023191.16	RNH1	SE
ENSG00000100503.23	NIN	SE
ENSG00000169057.19	MECP2	SE
ENSG00000102871.15	TRADD	SE
ENSG00000086666.18	ZFAND6	SE
ENSG00000054654.15	SYNE2	SE
ENSG00000109466.13	KLHL2	SE
ENSG00000126767.17	ELK1	SE
ENSG00000159761.14	C16orf86	SE
ENSG00000122026.10	RPL21	SE
ENSG00000129351.17	ILF3	SE
ENSG00000156976.14	EIF4A2	SE
ENSG00000115459.17	ELMOD3	SE
ENSG00000151239.13	TWF1	SE
ENSG00000273611.4	ZNHIT3	SE
ENSG00000070669.16	ASNS	SE
ENSG00000117859.18	OSBPL9	SE
ENSG00000111711.9	GOLT1B	SE
ENSG00000167548.14	KMT2D	SE
ENSG00000115685.14	PPP1R7	SE
ENSG00000164329.13	PAPD4	SE
ENSG00000078589.12	P2RY10	SE
ENSG00000198925.10	ATG9A	SE
ENSG00000011260.13	UTP18	SE
ENSG00000164576.11	SAP30L	SE
ENSG00000168591.15	TMUB2	SE
ENSG00000173209.22	AHSA2	SE
ENSG00000145041.15	VPRBP	SE
ENSG00000114796.15	KLHL24	SE
ENSG00000187742.14	SECISBP2	SE
ENSG00000168005.8	C11orf84	SE
ENSG00000167491.17	GATAD2A	SE
ENSG00000144597.13	EAF1	SE
ENSG00000125482.12	TTF1	SE
ENSG00000119522.15	DENND1A	SE
ENSG00000072062.13	PRKACA	SE
ENSG00000166908.17	PIP4K2C	SE
ENSG00000075292.18	ZNF638	SE
ENSG00000117543.19	DPH5	SE
ENSG00000134697.12	GNL2	SE
ENSG00000136147.16	PHF11	SE
ENSG00000105618.13	PRPF31	SE
ENSG00000003756.16	RBM5	SE
ENSG00000250903.8	GMDS-AS1	SE
ENSG00000176142.12	TMEM39A	SE
ENSG00000116679.15	IVNS1ABP	SE
ENSG00000144524.17	COPS7B	SE
ENSG00000175354.18	PTPN2	SE
ENSG00000157881.13	PANK4	SE
ENSG00000118058.20	KMT2A	SE
ENSG00000149428.18	HYOU1	SE
ENSG00000137166.14	FOXP4	SE
ENSG00000197170.9	PSMD12	SE
ENSG00000170473.16	PYM1	SE
ENSG00000167106.11	FAM102A	SE
ENSG00000116001.15	TIA1	SE
ENSG00000125107.16	CNOT1	SE
ENSG00000123146.19	ADGRE5	SE
ENSG00000058272.16	PPP1R12A	SE
ENSG00000115268.9	RPS15	SE
ENSG00000132912.12	DCTN4	SE
ENSG00000146223.14	RPL7L1	SE
ENSG00000120798.16	NR2C1	SE
ENSG00000122085.16	MTERF4	SE
ENSG00000213047.11	DENND1B	SE
ENSG00000186635.14	ARAP1	SE
ENSG00000136682.14	CBWD2	SE
ENSG00000103657.13	HERC1	SE
ENSG00000175470.18	PPP2R2D	SE
ENSG00000147854.16	UHRF2	SE
ENSG00000137502.9	RAB30	SE
ENSG00000221978.11	CCNL2	SE
ENSG00000111737.11	RAB35	SE
ENSG00000185347.17	C14orf80	SE
ENSG00000163964.13	PIGX	SE
ENSG00000163935.13	SFMBT1	SE
ENSG00000197037.10	ZSCAN25	SE
ENSG00000137496.17	IL18BP	SE
ENSG00000225648.5	SBDSP1	SE
ENSG00000114904.12	NEK4	SE
ENSG00000257103.8	LSM14A	SE
ENSG00000114062.17	UBE3A	SE
ENSG00000196655.9	TRAPPC4	SE
ENSG00000175727.13	MLXIP	SE
ENSG00000121578.12	B4GALT4	SE
ENSG00000177082.12	WDR73	SE
ENSG00000013441.15	CLK1	SE
ENSG00000141644.17	MBD1	SE
ENSG00000181704.11	YIPF6	SE
ENSG00000058091.16	CDK14	SE
ENSG00000182670.13	TTC3	SE
ENSG00000136932.13	TRMO	SE
ENSG00000138166.5	DUSP5	SE
ENSG00000143740.14	SNAP47	SE
ENSG00000123992.18	DNPEP	SE
ENSG00000114745.13	GORASP1	SE
ENSG00000156858.11	PRR14	SE
ENSG00000137075.17	RNF38	SE
ENSG00000196504.15	PRPF40A	SE
ENSG00000139644.12	TMBIM6	SE
ENSG00000141562.17	NARF	SE
ENSG00000079332.14	SAR1A	SE
ENSG00000153310.18	FAM49B	SE
ENSG00000063601.16	MTMR1	SE
ENSG00000205581.10	HMGN1	SE
ENSG00000143727.15	ACP1	SE
ENSG00000107968.9	MAP3K8	SE
ENSG00000092020.10	PPP2R3C	SE
ENSG00000066117.14	SMARCD1	SE
ENSG00000137504.13	CREBZF	SE
ENSG00000157450.15	RNF111	SE
ENSG00000143774.16	GUK1	SE
ENSG00000124256.14	ZBP1	SE
ENSG00000120899.17	PTK2B	SE
ENSG00000084234.16	APLP2	SE
ENSG00000184428.12	TOP1MT	SE
ENSG00000143337.18	TOR1AIP1	SE
ENSG00000175348.10	TMEM9B	SE
ENSG00000159596.6	TMEM69	SE
ENSG00000283103.1	LLNLR-245B6.1	SE
ENSG00000131732.11	ZCCHC9	SE
ENSG00000143742.12	SRP9	SE
ENSG00000102103.15	PQBP1	SE
ENSG00000151092.16	NGLY1	SE
ENSG00000118900.14	UBN1	SE
ENSG00000225205.5	AC093818.1	SE
ENSG00000172932.14	ANKRD13D	SE
ENSG00000100307.12	CBX7	SE
ENSG00000204574.12	ABCF1	SE
ENSG00000168884.14	TNIP2	SE
ENSG00000070610.14	GBA2	SE
ENSG00000096746.17	HNRNPH3	SE
ENSG00000167508.10	MVD	SE
ENSG00000076108.11	BAZ2A	SE
ENSG00000170791.17	CHCHD7	SE
ENSG00000115935.16	WIPF1	SE
ENSG00000101608.12	MYL12A	SE
ENSG00000140853.15	NLRC5	SE
ENSG00000196498.13	NCOR2	SE
ENSG00000141380.13	SS18	SE
ENSG00000213445.8	SIPA1	SE
ENSG00000177200.15	CHD9	MXE
ENSG00000273000.5	KB-1572G7.2	MXE
ENSG00000113597.17	TRAPPC13	MXE
ENSG00000114857.17	NKTR	MXE
ENSG00000113810.15	SMC4	MXE
ENSG00000132549.18	VPS13B	MXE
ENSG00000109736.14	MFSD10	MXE
ENSG00000134602.15	STK26	MXE
ENSG00000004455.16	AK2	MXE
ENSG00000146463.11	ZMYM4	MXE
ENSG00000218739.9	CEBPZOS	MXE
ENSG00000119004.14	CYP20A1	MXE
ENSG00000107566.13	ERLIN1	MXE
ENSG00000164008.13	C1orf50	MXE
ENSG00000154710.15	RABGEF1	MXE
ENSG00000188002.10	RP11-43F13.1	MXE
ENSG00000070476.14	ZXDC	MXE
ENSG00000166548.15	TK2	MXE
ENSG00000170633.16	RNF34	MXE
ENSG00000103978.15	TMEM87A	MXE
ENSG00000124571.17	XPO5	MXE
ENSG00000166783.19	KIAA0430	MXE
ENSG00000111231.8	GPN3	MXE
ENSG00000119899.12	SLC17A5	MXE
ENSG00000149716.12	ORAOV1	MXE
ENSG00000100154.14	TTC28	MXE
ENSG00000119912.15	IDE	MXE
ENSG00000196937.10	FAM3C	MXE
ENSG00000138688.15	KIAA1109	MXE
ENSG00000059145.18	UNKL	MXE
ENSG00000089057.14	SLC23A2	MXE
ENSG00000122224.17	LY9	MXE
ENSG00000101247.17	NDUFAF5	MXE
ENSG00000035687.9	ADSS	MXE
ENSG00000112039.3	FANCE	MXE
ENSG00000165637.13	VDAC2	MXE
ENSG00000089876.11	DHX32	MXE
ENSG00000258539.1	RP11-12J10.3	MXE
ENSG00000146457.14	WTAP	MXE
ENSG00000079819.16	EPB41L2	MXE
ENSG00000155508.13	CNOT8	MXE
ENSG00000139725.7	RHOF	MXE
ENSG00000257621.7	PSMA3-AS1	MXE
ENSG00000168255.19	POLR2J3	MXE
ENSG00000165138.17	ANKS6	MXE
ENSG00000116731.22	PRDM2	MXE
ENSG00000214783.9	POLR2J4	MXE
ENSG00000183826.16	BTBD9	MXE
ENSG00000166128.12	RAB8B	MXE
ENSG00000164830.17	OXR1	MXE
ENSG00000074054.17	CLASP1	MXE
ENSG00000186951.16	PPARA	MXE
ENSG00000124523.14	SIRT5	MXE
ENSG00000169062.14	UPF3A	MXE
ENSG00000141376.20	BCAS3	MXE
ENSG00000001631.14	KRIT1	MXE
ENSG00000080608.9	PUM3	MXE
ENSG00000145860.11	RNF145	MXE
ENSG00000264343.5	NOTCH2NL	MXE
ENSG00000065060.16	UHRF1BP1	MXE
ENSG00000007202.14	KIAA0100	MXE
ENSG00000182004.12	SNRPE	MXE
ENSG00000143324.13	XPR1	MXE
ENSG00000164818.15	DNAAF5	MXE
ENSG00000228794.8	LINC01128	MXE
ENSG00000124782.19	RREB1	MXE
ENSG00000115539.13	PDCL3	MXE
ENSG00000253729.7	PRKDC	MXE
ENSG00000144228.8	SPOPL	MXE
ENSG00000267699.2	RP11-729L2.2	MXE
ENSG00000161813.20	LARP4	MXE
ENSG00000185404.16	SP140L	MXE
ENSG00000176783.14	RUFY1	MXE
ENSG00000104320.13	NBN	MXE
ENSG00000104131.12	EIF3J	MXE
ENSG00000081014.10	AP4E1	MXE
ENSG00000132405.18	TBC1D14	MXE
ENSG00000174197.16	MGA	MXE
ENSG00000198900.5	TOP1	MXE
ENSG00000146833.15	TRIM4	MXE
ENSG00000104442.9	ARMC1	MXE
ENSG00000124207.16	CSE1L	MXE
ENSG00000003400.14	CASP10	MXE
ENSG00000178927.16	C17orf62	MXE
ENSG00000175792.11	RUVBL1	MXE
ENSG00000048052.21	HDAC9	MXE
ENSG00000105793.15	GTPBP10	MXE
ENSG00000064012.21	CASP8	MXE
ENSG00000272886.5	DCP1A	MXE
ENSG00000157823.16	AP3S2	MXE
ENSG00000157869.14	RAB28	MXE
ENSG00000107077.17	KDM4C	MXE
ENSG00000115970.18	THADA	MXE
ENSG00000205476.8	CCDC85C	MXE
ENSG00000100603.13	SNW1	MXE
ENSG00000033050.7	ABCF2	MXE
ENSG00000111912.19	NCOA7	MXE
ENSG00000104863.11	LIN7B	MXE
ENSG00000163444.11	TMEM183A	MXE
ENSG00000138835.22	RGS3	MXE
ENSG00000261740.6	RP11-345J4.5	MXE
ENSG00000112033.13	PPARD	MXE
ENSG00000136891.13	TEX10	MXE
ENSG00000120539.14	MASTL	MXE
ENSG00000116030.16	SUMO1	MXE
ENSG00000156802.12	ATAD2	MXE
ENSG00000137413.15	TAF8	MXE
ENSG00000124788.17	ATXN1	MXE
ENSG00000139083.10	ETV6	MXE
ENSG00000226210.3	WASH7P	MXE
ENSG00000160305.17	DIP2A	MXE
ENSG00000100764.13	PSMC1	MXE
ENSG00000136715.17	SAP130	MXE
ENSG00000185721.11	DRG1	MXE
ENSG00000079263.18	SP140	MXE
ENSG00000142599.17	RERE	MXE
ENSG00000002822.15	MAD1L1	MXE
ENSG00000151461.19	UPF2	MXE
ENSG00000075711.20	DLG1	MXE
ENSG00000136717.14	BIN1	MXE
ENSG00000150403.17	TMCO3	MXE
ENSG00000122299.11	ZC3H7A	MXE
ENSG00000242086.8	LINC00969	MXE
ENSG00000122512.14	PMS2	MXE
ENSG00000163466.15	ARPC2	MXE
ENSG00000129534.13	MIS18BP1	MXE
ENSG00000182095.14	TNRC18	MXE
ENSG00000153214.9	TMEM87B	MXE
ENSG00000186364.11	NUDT17	MXE
ENSG00000198089.14	SFI1	MXE
ENSG00000117523.15	PRRC2C	MXE
ENSG00000006607.13	FARP2	MXE
ENSG00000266997.2	RP11-886H22.1	MXE
ENSG00000166377.19	ATP9B	MXE
ENSG00000081189.13	MEF2C	MXE
ENSG00000144635.8	DYNC1LI1	MXE
ENSG00000104365.13	IKBKB	MXE
ENSG00000153827.13	TRIP12	MXE
ENSG00000070366.13	SMG6	MXE
ENSG00000153113.23	CAST	MXE
ENSG00000140474.12	ULK3	MXE
ENSG00000131018.22	SYNE1	MXE
ENSG00000173692.12	PSMD1	MXE
ENSG00000115761.15	NOL10	MXE
ENSG00000179583.17	CIITA	MXE
ENSG00000182472.8	CAPN12	MXE
ENSG00000198919.12	DZIP3	MXE
ENSG00000132680.10	KIAA0907	MXE
ENSG00000160218.12	TRAPPC10	MXE
ENSG00000265257.5	RP11-21J18.1	MXE
ENSG00000169925.16	BRD3	MXE
ENSG00000033627.14	ATP6V0A1	MXE
ENSG00000161996.17	WDR90	MXE
ENSG00000141252.19	VPS53	MXE
ENSG00000126773.12	PCNXL4	MXE
ENSG00000139641.12	ESYT1	MXE
ENSG00000135070.13	ISCA1	MXE
ENSG00000172530.19	BANP	MXE
ENSG00000185485.14	SDHAP1	MXE
ENSG00000051825.14	MPHOSPH9	MXE
ENSG00000131759.17	RARA	MXE
ENSG00000175854.11	SWI5	MXE
ENSG00000119685.19	TTLL5	MXE
ENSG00000160087.20	UBE2J2	MXE
ENSG00000163870.14	TPRA1	MXE
ENSG00000111859.16	NEDD9	MXE
ENSG00000196588.14	MKL1	MXE
ENSG00000140367.11	UBE2Q2	MXE
ENSG00000157077.14	ZFYVE9	MXE
ENSG00000115233.11	PSMD14	MXE
ENSG00000107036.11	RIC1	MXE
ENSG00000105640.12	RPL18A	MXE
ENSG00000131196.17	NFATC1	MXE
ENSG00000108557.17	RAI1	MXE
ENSG00000163832.15	ELP6	MXE
ENSG00000138802.11	SEC24B	MXE
ENSG00000100211.10	CBY1	MXE
ENSG00000102699.5	PARP4	MXE
ENSG00000123154.11	WDR83	MXE
ENSG00000081803.15	CADPS2	MXE
ENSG00000164111.14	ANXA5	MXE
ENSG00000148110.15	HIATL1	MXE
ENSG00000158805.11	ZNF276	MXE
ENSG00000054282.15	SDCCAG8	MXE
ENSG00000010810.17	FYN	MXE
ENSG00000103227.18	LMF1	MXE
ENSG00000069248.11	NUP133	MXE
ENSG00000125630.15	POLR1B	MXE
ENSG00000140374.15	ETFA	MXE
ENSG00000196502.11	SULT1A1	MXE
ENSG00000204469.12	PRRC2A	MXE
ENSG00000115904.12	SOS1	MXE
ENSG00000215193.12	PEX26	MXE
ENSG00000280670.2	CCDC163P	MXE
ENSG00000158062.20	UBXN11	MXE
ENSG00000100731.15	PCNX	MXE
ENSG00000144224.16	UBXN4	MXE
ENSG00000257923.9	CUX1	MXE
ENSG00000157800.17	SLC37A3	MXE
ENSG00000198860.11	TSEN15	MXE
ENSG00000068305.17	MEF2A	MXE
ENSG00000162419.12	GMEB1	MXE
ENSG00000131626.15	PPFIA1	MXE
ENSG00000170145.4	SIK2	MXE
ENSG00000163947.11	ARHGEF3	MXE
ENSG00000174718.11	KIAA1551	MXE
ENSG00000100354.20	TNRC6B	MXE
ENSG00000185418.15	TARSL2	MXE
ENSG00000249240.2	AC069368.3	MXE
ENSG00000075399.12	VPS9D1	MXE
ENSG00000064489.22	BORCS8-MEF2B	MXE
ENSG00000120254.15	MTHFD1L	MXE
ENSG00000149503.12	INCENP	MXE
ENSG00000112584.13	FAM120B	MXE
ENSG00000159788.18	RGS12	MXE
ENSG00000134744.13	ZCCHC11	MXE
ENSG00000139436.20	GIT2	MXE
ENSG00000151247.12	EIF4E	MXE
ENSG00000163682.15	RPL9	MXE
ENSG00000108239.8	TBC1D12	MXE
ENSG00000259316.8	CTD-2116N17.1	MXE
ENSG00000198231.12	DDX42	MXE
ENSG00000116199.11	FAM20B	MXE
ENSG00000135049.15	AGTPBP1	MXE
ENSG00000215039.6	CD27-AS1	MXE
ENSG00000122643.18	NT5C3A	MXE
ENSG00000139613.11	SMARCC2	MXE
ENSG00000271853.5	RP1-178F15.5	MXE
ENSG00000129158.10	SERGEF	MXE
ENSG00000163626.16	COX18	MXE
ENSG00000187860.10	CCDC157	MXE
ENSG00000159131.16	GART	MXE
ENSG00000279765.3	RP11-437B10.1	MXE
ENSG00000140398.13	NEIL1	MXE
ENSG00000099840.13	IZUMO4	MXE
ENSG00000144785.8	RP11-977G19.10	MXE
ENSG00000124784.8	RIOK1	MXE
ENSG00000145715.14	RASA1	MXE
ENSG00000168405.14	CMAHP	MXE
ENSG00000023041.11	ZDHHC6	MXE
ENSG00000143702.15	CEP170	MXE
ENSG00000271147.7	ARMCX5-GPRASP2	MXE
ENSG00000164258.11	NDUFS4	MXE
ENSG00000181929.11	PRKAG1	MXE
ENSG00000165416.14	SUGT1	MXE
ENSG00000137275.13	RIPK1	MXE
ENSG00000172113.8	NME6	MXE
ENSG00000132600.16	PRMT7	MXE
ENSG00000277957.1	SENP3-EIF4A1	MXE
ENSG00000186132.14	C2orf76	MXE
ENSG00000140694.16	PARN	MXE
ENSG00000057252.12	SOAT1	MXE
ENSG00000165282.13	PIGO	RI
ENSG00000214021.15	TTLL3	RI
ENSG00000126458.3	RRAS	RI
ENSG00000212694.8	LINC01089	RI
ENSG00000166471.10	TMEM41B	RI
ENSG00000145495.14	MARCH6	RI
ENSG00000060971.17	ACAA1	RI
ENSG00000185000.9	DGAT1	RI
ENSG00000127580.15	WDR24	RI
ENSG00000234545.7	FAM133B	RI
ENSG00000115211.15	EIF2B4	RI
ENSG00000100055.20	CYTH4	RI
ENSG00000111679.16	PTPN6	RI
ENSG00000187796.13	CARD9	RI
ENSG00000160949.16	TONSL	RI
ENSG00000006015.17	C19orf60	RI
ENSG00000170581.13	STAT2	RI
ENSG00000124067.16	SLC12A4	RI
ENSG00000161395.12	PGAP3	RI
ENSG00000197948.10	FCHSD1	RI
ENSG00000135596.17	MICAL1	RI
ENSG00000185359.12	HGS	RI
ENSG00000160271.14	RALGDS	RI
ENSG00000171863.12	RPS7	RI
ENSG00000052749.13	RRP12	RI
ENSG00000184436.11	THAP7	RI
ENSG00000163930.9	BAP1	RI
ENSG00000160613.12	PCSK7	RI
ENSG00000082068.8	WDR70	RI
ENSG00000116213.15	WRAP73	RI
ENSG00000168394.10	TAP1	RI
ENSG00000108465.14	CDK5RAP3	RI
ENSG00000128951.13	DUT	RI
ENSG00000119707.13	RBM25	RI
ENSG00000185189.15	NRBP2	RI
ENSG00000120314.18	WDR55	RI
ENSG00000125447.16	GGA3	RI
ENSG00000266714.6	MYO15B	RI
ENSG00000142546.13	NOSIP	RI
ENSG00000179094.13	PER1	RI
ENSG00000142765.17	SYTL1	RI
ENSG00000178904.18	DPY19L3	RI
ENSG00000166140.17	ZFYVE19	RI
ENSG00000157873.17	TNFRSF14	RI
ENSG00000105655.18	ISYNA1	RI
ENSG00000278311.4	GGNBP2	RI
ENSG00000164068.15	RNF123	RI
ENSG00000162772.16	ATF3	RI
ENSG00000101158.12	NELFCD	RI
ENSG00000130734.9	ATG4D	RI
ENSG00000135473.14	PAN2	RI
ENSG00000130826.15	DKC1	RI
ENSG00000174177.12	CTU2	RI
ENSG00000115446.11	UNC50	RI
ENSG00000238105.7	GOLGA2P5	RI
ENSG00000134440.11	NARS	RI
ENSG00000213983.11	AP1G2	RI
ENSG00000128604.18	IRF5	RI
ENSG00000129292.20	PHF20L1	RI
ENSG00000119650.12	IFT43	RI
ENSG00000123349.13	PFDN5	RI
ENSG00000196352.14	CD55	RI
ENSG00000183401.11	CCDC159	RI
ENSG00000112511.17	PHF1	RI
ENSG00000187091.13	PLCD1	RI
ENSG00000185024.16	BRF1	RI
ENSG00000143303.11	RRNAD1	RI
ENSG00000166508.17	MCM7	RI
ENSG00000100802.14	C14orf93	RI
ENSG00000119638.12	NEK9	RI
ENSG00000184584.12	TMEM173	RI
ENSG00000105699.16	LSR	RI
ENSG00000125968.8	ID1	RI
ENSG00000164896.19	FASTK	RI
ENSG00000106263.17	EIF3B	RI
ENSG00000128159.11	TUBGCP6	RI
ENSG00000106009.15	BRAT1	RI
ENSG00000112096.16	SOD2	RI
ENSG00000159069.13	FBXW5	RI
ENSG00000129657.14	SEC14L1	RI
ENSG00000178467.17	P4HTM	RI
ENSG00000125967.16	NECAB3	RI
ENSG00000239779.6	WBP1	RI
ENSG00000100219.16	XBP1	RI
ENSG00000189046.10	ALKBH2	RI
ENSG00000092094.10	OSGEP	RI
ENSG00000135452.9	TSPAN31	RI
ENSG00000198276.13	UCKL1	RI
ENSG00000162576.16	MXRA8	RI
ENSG00000197070.13	ARRDC1	RI
ENSG00000100225.17	FBXO7	RI
ENSG00000142046.14	TMEM91	RI
ENSG00000160813.6	PPP1R35	RI
ENSG00000161010.14	C5orf45	RI
ENSG00000127837.9	AAMP	RI
ENSG00000269858.5	EGLN2	RI
ENSG00000064961.18	HMG20B	RI
ENSG00000140400.14	MAN2C1	RI
ENSG00000169228.13	RAB24	RI
ENSG00000176978.13	DPP7	RI
ENSG00000178149.16	DALRD3	RI
ENSG00000126759.12	CFP	RI
ENSG00000214706.10	IFRD2	RI
ENSG00000142784.15	WDTC1	RI
ENSG00000100242.15	SUN2	RI
ENSG00000130811.11	EIF3G	RI
ENSG00000149499.11	EML3	RI
ENSG00000223705.9	NSUN5P1	RI
ENSG00000163463.11	KRTCAP2	RI
ENSG00000125089.16	SH3TC1	RI
ENSG00000221968.8	FADS3	RI
ENSG00000143624.13	INTS3	RI
ENSG00000182196.13	ARL6IP4	RI
ENSG00000147813.15	NAPRT	RI
ENSG00000171453.17	POLR1C	RI
ENSG00000156239.11	N6AMT1	RI
ENSG00000187514.14	PTMA	RI
ENSG00000102901.12	CENPT	RI
ENSG00000125503.12	PPP1R12C	RI
ENSG00000144021.2	CIAO1	RI
ENSG00000240065.7	PSMB9	RI
ENSG00000089280.18	FUS	RI
ENSG00000197114.11	ZGPAT	RI
ENSG00000130177.14	CDC16	RI
ENSG00000163608.14	C3orf17	RI
ENSG00000125746.14	EML2	RI
ENSG00000174775.16	HRAS	RI
ENSG00000156873.15	PHKG2	RI
ENSG00000090905.17	TNRC6A	RI
ENSG00000077454.15	LRCH4	RI
ENSG00000105726.16	ATP13A1	RI
ENSG00000089094.16	KDM2B	RI
ENSG00000160753.15	RUSC1	RI
ENSG00000183258.11	DDX41	RI
ENSG00000110719.9	TCIRG1	RI
ENSG00000099622.13	CIRBP	RI
ENSG00000166484.19	MAPK7	RI
ENSG00000100365.14	NCF4	RI
ENSG00000148824.18	MTG1	RI
ENSG00000100918.12	REC8	RI
ENSG00000048740.17	CELF2	RI
ENSG00000074582.12	BCS1L	RI
ENSG00000006744.18	ELAC2	RI
ENSG00000177943.13	MAMDC4	RI
ENSG00000182087.12	TMEM259	RI
ENSG00000102710.19	SUPT20H	A3
ENSG00000089127.12	OAS1	A3
ENSG00000100335.12	MIEF1	A3
ENSG00000126768.12	TIMM17B	A3
ENSG00000082898.16	XPO1	A3
ENSG00000137500.9	CCDC90B	A3
ENSG00000137074.18	APTX	A3
ENSG00000108349.14	CASC3	A3
ENSG00000079313.11	REXO1	A3
ENSG00000141959.16	PFKL	A3
ENSG00000135164.18	DMTF1	A3
ENSG00000158850.14	B4GALT3	A3
ENSG00000142330.19	CAPN10	A3
ENSG00000107959.15	PITRM1	A3
ENSG00000156504.16	FAM122B	A3
ENSG00000166582.9	CENPV	A3
ENSG00000003056.7	M6PR	A3
ENSG00000145740.18	SLC30A5	A3
ENSG00000121716.18	PILRB	A3
ENSG00000062194.15	GPBP1	A3
ENSG00000154144.12	TBRG1	A3
ENSG00000106415.12	GLCCI1	A3
ENSG00000065883.14	CDK13	A3
ENSG00000113282.13	CLINT1	A3
ENSG00000172725.13	CORO1B	A3
ENSG00000183479.12	TREX2	A3
ENSG00000116793.15	PHTF1	A3
ENSG00000180902.16	D2HGDH	A3
ENSG00000113812.13	ACTR8	A3
ENSG00000163584.17	RPL22L1	A3
ENSG00000104946.10	TBC1D17	A3
ENSG00000119616.11	FCF1	A3
ENSG00000115525.16	ST3GAL5	A3
ENSG00000198563.13	DDX39B	A3
ENSG00000146826.14	C7orf43	A3
ENSG00000008710.17	PKD1	A3
ENSG00000262919.7	FAM58A	A3
ENSG00000126254.11	RBM42	A3
ENSG00000165458.13	INPPL1	A3
ENSG00000204351.11	SKIV2L	A3
ENSG00000032444.15	PNPLA6	A3
ENSG00000118363.11	SPCS2	A3
ENSG00000165792.17	METTL17	A3
ENSG00000244187.7	TMEM141	A3
ENSG00000113240.12	CLK4	A3
ENSG00000088205.12	DDX18	A3
ENSG00000151923.17	TIAL1	A3
ENSG00000014138.8	POLA2	A3
ENSG00000204525.15	HLA-C	A3
ENSG00000185324.21	CDK10	A3
ENSG00000168010.10	ATG16L2	A3
ENSG00000110057.7	UNC93B1	A3
ENSG00000090372.14	STRN4	A3
ENSG00000157693.14	C9orf91	A3
ENSG00000176444.18	CLK2	A3
ENSG00000213593.9	TMX2	A3
ENSG00000185504.16	FAAP100	A5
ENSG00000141994.15	DUS3L	A5
ENSG00000140332.15	TLE3	A5
ENSG00000082258.12	CCNT2	A5
ENSG00000163743.13	RCHY1	A5
ENSG00000049656.13	CLPTM1L	A5
ENSG00000113558.18	SKP1	A5
ENSG00000214063.10	TSPAN4	A5
ENSG00000196756.11	SNHG17	A5
ENSG00000100744.14	GSKIP	A5
ENSG00000139624.12	CERS5	A5
ENSG00000125676.19	THOC2	A5
ENSG00000184277.12	TM2D3	A5
ENSG00000139620.12	KANSL2	A5
ENSG00000099956.18	SMARCB1	A5
ENSG00000112651.11	MRPL2	A5
ENSG00000104936.17	DMPK	A5
ENSG00000006634.7	DBF4	A5
ENSG00000173559.12	NABP1	A5
ENSG00000130305.16	NSUN5	A5
ENSG00000102100.15	SLC35A2	A5
ENSG00000133858.15	ZFC3H1	A5
ENSG00000158201.9	ABHD3	A5
ENSG00000167315.17	ACAA2	A5
ENSG00000198431.15	TXNRD1	A5
ENSG00000273154.3	RP4-583P15.15	A5
ENSG00000266173.5	STRADA	A5
ENSG00000166747.12	AP1G1	A5
ENSG00000163349.21	HIPK1	A5
ENSG00000071564.14	TCF3	A5
ENSG00000104859.14	CLASRP	A5
ENSG00000237765.6	FAM200B	A5
ENSG00000126456.15	IRF3	A5
ENSG00000133895.14	MEN1	A5
ENSG00000219200.11	RNASEK	A5

## Sheet: del14q
geneID	geneSYM	group
ENSG00000214719.11	AC005562.1	SE
ENSG00000070759.16	TESK2	SE
ENSG00000156875.13	HIAT1	SE
ENSG00000158552.12	ZFAND2B	SE
ENSG00000154222.14	CC2D1B	SE
ENSG00000022567.9	SLC45A4	SE
ENSG00000163660.11	CCNL1	SE
ENSG00000073849.14	ST6GAL1	SE
ENSG00000149930.17	TAOK2	SE
ENSG00000114209.14	PDCD10	SE
ENSG00000113013.12	HSPA9	SE
ENSG00000127528.5	KLF2	SE
ENSG00000054267.20	ARID4B	SE
ENSG00000105176.17	URI1	SE
ENSG00000166046.10	TCP11L2	SE
ENSG00000198793.12	MTOR	SE
ENSG00000144589.20	STK11IP	SE
ENSG00000131375.9	CAPN7	SE
ENSG00000105619.13	TFPT	SE
ENSG00000058673.15	ZC3H11A	SE
ENSG00000100888.12	CHD8	SE
ENSG00000115875.18	SRSF7	SE
ENSG00000251503.8	APITD1-CORT	SE
ENSG00000066379.14	ZNRD1	SE
ENSG00000135723.13	FHOD1	SE
ENSG00000101084.16	C20orf24	SE
ENSG00000164758.7	MED30	SE
ENSG00000137776.16	SLTM	SE
ENSG00000159592.10	GPBP1L1	SE
ENSG00000163933.9	RFT1	SE
ENSG00000198604.10	BAZ1A	SE
ENSG00000075568.16	TMEM131	SE
ENSG00000035928.14	RFC1	SE
ENSG00000124357.12	NAGK	SE
ENSG00000064102.14	ASUN	SE
ENSG00000166548.15	TK2	SE
ENSG00000074370.17	ATP2A3	SE
ENSG00000105223.19	PLD3	SE
ENSG00000178921.13	PFAS	SE
ENSG00000139636.15	LMBR1L	SE
ENSG00000106603.17	COA1	SE
ENSG00000231721.6	LINC-PINT	SE
ENSG00000214046.8	SMIM7	SE
ENSG00000103091.14	WDR59	SE
ENSG00000213928.8	IRF9	SE
ENSG00000152061.22	RABGAP1L	SE
ENSG00000106028.10	SSBP1	SE
ENSG00000205659.10	LIN52	SE
ENSG00000165219.21	GAPVD1	SE
ENSG00000178950.16	GAK	SE
ENSG00000145191.11	EIF2B5	SE
ENSG00000146872.17	TLK2	SE
ENSG00000142188.16	TMEM50B	SE
ENSG00000136436.14	CALCOCO2	SE
ENSG00000159128.14	IFNGR2	SE
ENSG00000170037.13	CNTROB	SE
ENSG00000161526.14	SAP30BP	SE
ENSG00000113369.8	ARRDC3	SE
ENSG00000117748.9	RPA2	SE
ENSG00000158773.14	USF1	SE
ENSG00000255857.5	PXN-AS1	SE
ENSG00000106077.18	ABHD11	SE
ENSG00000130517.13	PGPEP1	SE
ENSG00000137955.15	RABGGTB	SE
ENSG00000122224.17	LY9	SE
ENSG00000239857.6	GET4	SE
ENSG00000148840.10	PPRC1	SE
ENSG00000164548.10	TRA2A	SE
ENSG00000123358.19	NR4A1	SE
ENSG00000100413.16	POLR3H	SE
ENSG00000130706.12	ADRM1	SE
ENSG00000141258.12	SGSM2	SE
ENSG00000149182.14	ARFGAP2	SE
ENSG00000213341.10	CHUK	SE
ENSG00000131051.21	RBM39	SE
ENSG00000100528.11	CNIH1	SE
ENSG00000090316.15	MAEA	SE
ENSG00000118855.18	MFSD1	SE
ENSG00000214022.11	REPIN1	SE
ENSG00000164180.13	TMEM161B	SE
ENSG00000155508.13	CNOT8	SE
ENSG00000134262.12	AP4B1	SE
ENSG00000047346.12	FAM214A	SE
ENSG00000116731.22	PRDM2	SE
ENSG00000184047.15	DIABLO	SE
ENSG00000267121.5	CTD-2020K17.1	SE
ENSG00000120948.15	TARDBP	SE
ENSG00000117625.13	RCOR3	SE
ENSG00000186866.16	POFUT2	SE
ENSG00000064313.11	TAF2	SE
ENSG00000169682.17	SPNS1	SE
ENSG00000117153.15	KLHL12	SE
ENSG00000080815.18	PSEN1	SE
ENSG00000104517.12	UBR5	SE
ENSG00000100241.20	SBF1	SE
ENSG00000197965.11	MPZL1	SE
ENSG00000154832.14	CXXC1	SE
ENSG00000221838.9	AP4M1	SE
ENSG00000079805.16	DNM2	SE
ENSG00000124214.19	STAU1	SE
ENSG00000117143.13	UAP1	SE
ENSG00000119801.12	YPEL5	SE
ENSG00000145390.11	USP53	SE
ENSG00000111011.17	RSRC2	SE
ENSG00000175066.15	GK5	SE
ENSG00000198837.9	DENND4B	SE
ENSG00000250571.6	GLI4	SE
ENSG00000107104.18	KANK1	SE
ENSG00000185811.16	IKZF1	SE
ENSG00000174943.9	KCTD13	SE
ENSG00000001631.14	KRIT1	SE
ENSG00000123815.11	ADCK4	SE
ENSG00000013561.17	RNF14	SE
ENSG00000015475.18	BID	SE
ENSG00000134352.19	IL6ST	SE
ENSG00000100614.17	PPM1A	SE
ENSG00000117676.13	RPS6KA1	SE
ENSG00000139218.17	SCAF11	SE
ENSG00000154114.12	TBCEL	SE
ENSG00000213923.10	CSNK1E	SE
ENSG00000168438.14	CDC40	SE
ENSG00000117090.14	SLAMF1	SE
ENSG00000114098.17	ARMC8	SE
ENSG00000197043.13	ANXA6	SE
ENSG00000006831.9	ADIPOR2	SE
ENSG00000015171.18	ZMYND11	SE
ENSG00000076242.14	MLH1	SE
ENSG00000007202.14	KIAA0100	SE
ENSG00000114316.12	USP4	SE
ENSG00000108039.17	XPNPEP1	SE
ENSG00000154889.16	MPPE1	SE
ENSG00000112078.13	KCTD20	SE
ENSG00000135930.13	EIF4E2	SE
ENSG00000126246.9	IGFLR1	SE
ENSG00000099331.13	MYO9B	SE
ENSG00000115677.16	HDLBP	SE
ENSG00000067141.16	NEO1	SE
ENSG00000005893.15	LAMP2	SE
ENSG00000099849.14	RASSF7	SE
ENSG00000155229.20	MMS19	SE
ENSG00000078304.19	PPP2R5C	SE
ENSG00000116350.16	SRSF4	SE
ENSG00000086015.20	MAST2	SE
ENSG00000124782.19	RREB1	SE
ENSG00000137411.16	VARS2	SE
ENSG00000110025.12	SNX15	SE
ENSG00000080822.16	CLDND1	SE
ENSG00000127124.13	HIVEP3	SE
ENSG00000102225.15	CDK16	SE
ENSG00000163644.14	PPM1K	SE
ENSG00000143398.19	PIP5K1A	SE
ENSG00000136261.14	BZW2	SE
ENSG00000100139.13	MICALL1	SE
ENSG00000163516.13	ANKZF1	SE
ENSG00000134470.19	IL15RA	SE
ENSG00000148660.20	CAMK2G	SE
ENSG00000176783.14	RUFY1	SE
ENSG00000167851.13	CD300A	SE
ENSG00000161179.13	YDJC	SE
ENSG00000153560.11	UBP1	SE
ENSG00000080503.20	SMARCA2	SE
ENSG00000196182.10	STK40	SE
ENSG00000173230.15	GOLGB1	SE
ENSG00000139645.9	ANKRD52	SE
ENSG00000198018.6	ENTPD7	SE
ENSG00000101639.18	CEP192	SE
ENSG00000104671.7	DCTN6	SE
ENSG00000158864.12	NDUFS2	SE
ENSG00000167323.9	STIM1	SE
ENSG00000153006.14	SREK1IP1	SE
ENSG00000140526.16	ABHD2	SE
ENSG00000101346.11	POFUT1	SE
ENSG00000185619.17	PCGF3	SE
ENSG00000162613.16	FUBP1	SE
ENSG00000142002.16	DPP9	SE
ENSG00000123983.13	ACSL3	SE
ENSG00000166411.13	IDH3A	SE
ENSG00000197535.14	MYO5A	SE
ENSG00000111325.16	OGFOD2	SE
ENSG00000132694.18	ARHGEF11	SE
ENSG00000164190.16	NIPBL	SE
ENSG00000181027.10	FKRP	SE
ENSG00000130066.16	SAT1	SE
ENSG00000095794.19	CREM	SE
ENSG00000159346.12	ADIPOR1	SE
ENSG00000197343.10	ZNF655	SE
ENSG00000166971.16	AKTIP	SE
ENSG00000225697.10	SLC26A6	SE
ENSG00000111554.14	MDM1	SE
ENSG00000197329.11	PELI1	SE
ENSG00000148516.21	ZEB1	SE
ENSG00000142687.17	KIAA0319L	SE
ENSG00000076043.9	REXO2	SE
ENSG00000085978.21	ATG16L1	SE
ENSG00000115419.12	GLS	SE
ENSG00000155465.18	SLC7A7	SE
ENSG00000162735.18	PEX19	SE
ENSG00000114107.8	CEP70	SE
ENSG00000101246.19	ARFRP1	SE
ENSG00000108946.14	PRKAR1A	SE
ENSG00000124181.14	PLCG1	SE
ENSG00000083838.15	ZNF446	SE
ENSG00000138074.14	SLC5A6	SE
ENSG00000175309.14	PHYKPL	SE
ENSG00000146963.17	LUC7L2	SE
ENSG00000108848.15	LUC7L3	SE
ENSG00000128699.13	ORMDL1	SE
ENSG00000038219.12	BOD1L1	SE
ENSG00000258461.5	RP11-164J13.1	SE
ENSG00000120910.14	PPP3CC	SE
ENSG00000100814.17	CCNB1IP1	SE
ENSG00000162385.10	MAGOH	SE
ENSG00000099917.17	MED15	SE
ENSG00000141560.14	FN3KRP	SE
ENSG00000070501.11	POLB	SE
ENSG00000149792.8	MRPL49	SE
ENSG00000239305.6	RNF103	SE
ENSG00000143612.18	C1orf43	SE
ENSG00000168488.18	ATXN2L	SE
ENSG00000159363.17	ATP13A2	SE
ENSG00000134884.13	ARGLU1	SE
ENSG00000179195.15	ZNF664	SE
ENSG00000257815.5	LINC01481	SE
ENSG00000076928.17	ARHGEF1	SE
ENSG00000150593.15	PDCD4	SE
ENSG00000171570.10	RAB4B-EGLN2	SE
ENSG00000177311.10	ZBTB38	SE
ENSG00000171103.10	TRMT61B	SE
ENSG00000156983.15	BRPF1	SE
ENSG00000113658.16	SMAD5	SE
ENSG00000031823.14	RANBP3	SE
ENSG00000204397.7	CARD16	SE
ENSG00000160972.9	PPP1R16A	SE
ENSG00000111832.12	RWDD1	SE
ENSG00000137965.10	IFI44	SE
ENSG00000173418.11	NAA20	SE
ENSG00000159921.14	GNE	SE
ENSG00000185627.17	PSMD13	SE
ENSG00000183655.12	KLHL25	SE
ENSG00000111674.8	ENO2	SE
ENSG00000168393.12	DTYMK	SE
ENSG00000126226.21	PCID2	SE
ENSG00000169375.15	SIN3A	SE
ENSG00000188603.16	CLN3	SE
ENSG00000126777.17	KTN1	SE
ENSG00000177879.14	AP3S1	SE
ENSG00000100038.19	TOP3B	SE
ENSG00000040341.17	STAU2	SE
ENSG00000146067.15	FAM193B	SE
ENSG00000134046.11	MBD2	SE
ENSG00000119688.20	ABCD4	SE
ENSG00000129484.13	PARP2	SE
ENSG00000160688.18	FLAD1	SE
ENSG00000183696.13	UPP1	SE
ENSG00000114439.18	BBX	SE
ENSG00000110888.17	CAPRIN2	SE
ENSG00000106591.3	MRPL32	SE
ENSG00000062598.17	ELMO2	SE
ENSG00000182872.15	RBM10	SE
ENSG00000131503.20	ANKHD1	SE
ENSG00000100982.11	PCIF1	SE
ENSG00000171206.13	TRIM8	SE
ENSG00000175582.19	RAB6A	SE
ENSG00000137842.6	TMEM62	SE
ENSG00000132294.13	EFR3A	SE
ENSG00000130723.17	PRRC2B	SE
ENSG00000186088.15	GSAP	SE
ENSG00000169592.14	INO80E	SE
ENSG00000103064.13	SLC7A6	SE
ENSG00000085788.13	DDHD2	SE
ENSG00000113716.12	HMGXB3	SE
ENSG00000188917.14	TRMT2B	SE
ENSG00000158941.16	CCAR2	SE
ENSG00000167522.14	ANKRD11	SE
ENSG00000168827.14	GFM1	SE
ENSG00000112851.14	ERBB2IP	SE
ENSG00000162086.14	ZNF75A	SE
ENSG00000124588.19	NQO2	SE
ENSG00000172534.13	HCFC1	SE
ENSG00000117335.18	CD46	SE
ENSG00000116750.13	UCHL5	SE
ENSG00000267120.3	AD000671.6	SE
ENSG00000137944.16	CCBL2	SE
ENSG00000164253.12	WDR41	SE
ENSG00000177410.12	ZFAS1	SE
ENSG00000152620.12	NADK2	SE
ENSG00000221829.9	FANCG	SE
ENSG00000166986.12	MARS	SE
ENSG00000161265.14	U2AF1L4	SE
ENSG00000074319.12	TSG101	SE
ENSG00000198771.10	RCSD1	SE
ENSG00000112576.12	CCND3	SE
ENSG00000141568.19	FOXK2	SE
ENSG00000132300.18	PTCD3	SE
ENSG00000171204.12	TMEM126B	SE
ENSG00000134644.15	PUM1	SE
ENSG00000184277.12	TM2D3	SE
ENSG00000153113.23	CAST	SE
ENSG00000095585.16	BLNK	SE
ENSG00000140750.16	ARHGAP17	SE
ENSG00000101407.12	TTI1	SE
ENSG00000127314.17	RAP1B	SE
ENSG00000166169.16	POLL	SE
ENSG00000184162.14	NR2C2AP	SE
ENSG00000143801.16	PSEN2	SE
ENSG00000168958.19	MFF	SE
ENSG00000196547.14	MAN2A2	SE
ENSG00000114956.19	DGUOK	SE
ENSG00000144815.14	NXPE3	SE
ENSG00000205981.6	DNAJC19	SE
ENSG00000107897.18	ACBD5	SE
ENSG00000142453.11	CARM1	SE
ENSG00000100226.15	GTPBP1	SE
ENSG00000101811.13	CSTF2	SE
ENSG00000151876.12	FBXO4	SE
ENSG00000167550.10	RHEBL1	SE
ENSG00000100084.14	HIRA	SE
ENSG00000228409.5	CCT6P1	SE
ENSG00000112739.16	PRPF4B	SE
ENSG00000163681.14	SLMAP	SE
ENSG00000064726.9	BTBD1	SE
ENSG00000138326.18	RPS24	SE
ENSG00000154957.13	ZNF18	SE
ENSG00000088543.14	C3orf18	SE
ENSG00000031698.12	SARS	SE
ENSG00000170802.15	FOXN2	SE
ENSG00000160218.12	TRAPPC10	SE
ENSG00000042088.13	TDP1	SE
ENSG00000163719.18	MTMR14	SE
ENSG00000158234.12	FAIM	SE
ENSG00000164941.13	INTS8	SE
ENSG00000109920.12	FNBP4	SE
ENSG00000198715.11	GLMP	SE
ENSG00000140262.17	TCF12	SE
ENSG00000186104.10	CYP2R1	SE
ENSG00000100376.11	FAM118A	SE
ENSG00000100280.16	AP1B1	SE
ENSG00000100429.17	HDAC10	SE
ENSG00000168385.17	SEPT2	SE
ENSG00000123562.16	MORF4L2	SE
ENSG00000172890.11	NADSYN1	SE
ENSG00000150787.7	PTS	SE
ENSG00000160285.14	LSS	SE
ENSG00000120805.13	ARL1	SE
ENSG00000183337.16	BCOR	SE
ENSG00000051128.18	HOMER3	SE
ENSG00000055955.15	ITIH4	SE
ENSG00000070831.15	CDC42	SE
ENSG00000113648.16	H2AFY	SE
ENSG00000186111.8	PIP5K1C	SE
ENSG00000188732.10	FAM221A	SE
ENSG00000140612.13	SEC11A	SE
ENSG00000117868.15	ESYT2	SE
ENSG00000178971.13	CTC1	SE
ENSG00000135766.8	EGLN1	SE
ENSG00000144136.10	SLC20A1	SE
ENSG00000007312.12	CD79B	SE
ENSG00000140650.11	PMM2	SE
ENSG00000143374.14	TARS2	SE
ENSG00000178719.16	GRINA	SE
ENSG00000116337.15	AMPD2	SE
ENSG00000117360.12	PRPF3	SE
ENSG00000203667.9	COX20	SE
ENSG00000115486.11	GGCX	SE
ENSG00000120709.10	FAM53C	SE
ENSG00000186716.19	BCR	SE
ENSG00000140553.16	UNC45A	SE
ENSG00000196924.14	FLNA	SE
ENSG00000112972.14	HMGCS1	SE
ENSG00000159658.10	EFCAB14	SE
ENSG00000117620.12	SLC35A3	SE
ENSG00000185122.10	HSF1	SE
ENSG00000163714.17	U2SURP	SE
ENSG00000184007.17	PTP4A2	SE
ENSG00000235750.9	KIAA0040	SE
ENSG00000163932.13	PRKCD	SE
ENSG00000170456.14	DENND5B	SE
ENSG00000160310.16	PRMT2	SE
ENSG00000269893.6	SNHG8	SE
ENSG00000143537.13	ADAM15	SE
ENSG00000130402.11	ACTN4	SE
ENSG00000065357.19	DGKA	SE
ENSG00000198363.15	ASPH	SE
ENSG00000130589.16	HELZ2	SE
ENSG00000223501.8	VPS52	SE
ENSG00000175054.14	ATR	SE
ENSG00000145901.14	TNIP1	SE
ENSG00000102309.12	PIN4	SE
ENSG00000105856.13	HBP1	SE
ENSG00000167515.10	TRAPPC2L	SE
ENSG00000259248.5	USP3-AS1	SE
ENSG00000152601.17	MBNL1	SE
ENSG00000242372.6	EIF6	SE
ENSG00000118197.13	DDX59	SE
ENSG00000100796.17	PPP4R3A	SE
ENSG00000167536.13	DHRS13	SE
ENSG00000058262.9	SEC61A1	SE
ENSG00000100439.10	ABHD4	SE
ENSG00000155561.14	NUP205	SE
ENSG00000217128.11	FNIP1	SE
ENSG00000164654.15	MIOS	SE
ENSG00000082438.15	COBLL1	SE
ENSG00000152556.15	PFKM	SE
ENSG00000135506.15	OS9	SE
ENSG00000026950.16	BTN3A1	SE
ENSG00000166946.13	CCNDBP1	SE
ENSG00000153317.14	ASAP1	SE
ENSG00000136444.9	RSAD1	SE
ENSG00000090615.12	GOLGA3	SE
ENSG00000029725.16	RABEP1	SE
ENSG00000234127.8	TRIM26	SE
ENSG00000135439.11	AGAP2	SE
ENSG00000103111.14	MON1B	SE
ENSG00000240344.8	PPIL3	SE
ENSG00000151135.9	TMEM263	SE
ENSG00000116754.13	SRSF11	SE
ENSG00000148399.11	DPH7	SE
ENSG00000122490.18	PQLC1	SE
ENSG00000133321.10	RARRES3	SE
ENSG00000147457.13	CHMP7	SE
ENSG00000042445.13	RETSAT	SE
ENSG00000077235.17	GTF3C1	SE
ENSG00000160714.9	UBE2Q1	SE
ENSG00000174227.15	PIGG	SE
ENSG00000254709.7	IGLL5	SE
ENSG00000140995.16	DEF8	SE
ENSG00000153391.15	INO80C	SE
ENSG00000059122.16	FLYWCH1	SE
ENSG00000140521.11	POLG	SE
ENSG00000061938.16	TNK2	SE
ENSG00000140943.16	MBTPS1	SE
ENSG00000139631.18	CSAD	SE
ENSG00000167110.16	GOLGA2	SE
ENSG00000137171.14	KLC4	SE
ENSG00000075234.16	TTC38	SE
ENSG00000077458.12	FAM76B	SE
ENSG00000170776.19	AKAP13	SE
ENSG00000121067.17	SPOP	SE
ENSG00000126107.14	HECTD3	SE
ENSG00000102312.20	PORCN	SE
ENSG00000157954.14	WIPI2	SE
ENSG00000131446.16	MGAT1	SE
ENSG00000122515.14	ZMIZ2	SE
ENSG00000160752.14	FDPS	SE
ENSG00000029364.11	SLC39A9	SE
ENSG00000159140.17	SON	SE
ENSG00000100099.20	HPS4	SE
ENSG00000106948.16	AKNA	SE
ENSG00000076984.17	MAP2K7	SE
ENSG00000119523.9	ALG2	SE
ENSG00000154582.16	TCEB1	SE
ENSG00000161405.16	IKZF3	SE
ENSG00000068120.14	COASY	SE
ENSG00000122033.14	MTIF3	SE
ENSG00000118985.15	ELL2	SE
ENSG00000011454.16	RABGAP1	SE
ENSG00000166225.8	FRS2	SE
ENSG00000166266.13	CUL5	SE
ENSG00000129968.15	ABHD17A	SE
ENSG00000088766.11	CRLS1	SE
ENSG00000196535.14	MYO18A	SE
ENSG00000165271.16	NOL6	SE
ENSG00000136270.13	TBRG4	SE
ENSG00000148832.14	PAOX	SE
ENSG00000188739.14	RBM34	SE
ENSG00000092330.15	TINF2	SE
ENSG00000106080.10	FKBP14	SE
ENSG00000101882.9	NKAP	SE
ENSG00000132478.9	UNK	SE
ENSG00000196792.11	STRN3	SE
ENSG00000109062.9	SLC9A3R1	SE
ENSG00000023191.16	RNH1	SE
ENSG00000026751.16	SLAMF7	SE
ENSG00000100503.23	NIN	SE
ENSG00000157895.11	C12orf43	SE
ENSG00000169057.19	MECP2	SE
ENSG00000149782.11	PLCB3	SE
ENSG00000130779.19	CLIP1	SE
ENSG00000102871.15	TRADD	SE
ENSG00000086666.18	ZFAND6	SE
ENSG00000054654.15	SYNE2	SE
ENSG00000109466.13	KLHL2	SE
ENSG00000122026.10	RPL21	SE
ENSG00000188566.11	NDOR1	SE
ENSG00000129351.17	ILF3	SE
ENSG00000156976.14	EIF4A2	SE
ENSG00000115459.17	ELMOD3	SE
ENSG00000170632.13	ARMC10	SE
ENSG00000268027.5	AC006129.2	SE
ENSG00000151239.13	TWF1	SE
ENSG00000164828.17	SUN1	SE
ENSG00000132952.11	USPL1	SE
ENSG00000273611.4	ZNHIT3	SE
ENSG00000165661.15	QSOX2	SE
ENSG00000070669.16	ASNS	SE
ENSG00000117859.18	OSBPL9	SE
ENSG00000068305.17	MEF2A	SE
ENSG00000111711.9	GOLT1B	SE
ENSG00000115685.14	PPP1R7	SE
ENSG00000078589.12	P2RY10	SE
ENSG00000198925.10	ATG9A	SE
ENSG00000011260.13	UTP18	SE
ENSG00000168591.15	TMUB2	SE
ENSG00000173209.22	AHSA2	SE
ENSG00000145041.15	VPRBP	SE
ENSG00000114796.15	KLHL24	SE
ENSG00000147419.16	CCDC25	SE
ENSG00000168005.8	C11orf84	SE
ENSG00000073536.17	NLE1	SE
ENSG00000167491.17	GATAD2A	SE
ENSG00000144597.13	EAF1	SE
ENSG00000116985.10	BMP8B	SE
ENSG00000125482.12	TTF1	SE
ENSG00000072062.13	PRKACA	SE
ENSG00000166908.17	PIP4K2C	SE
ENSG00000117543.19	DPH5	SE
ENSG00000136147.16	PHF11	SE
ENSG00000105618.13	PRPF31	SE
ENSG00000250903.8	GMDS-AS1	SE
ENSG00000176142.12	TMEM39A	SE
ENSG00000116679.15	IVNS1ABP	SE
ENSG00000144524.17	COPS7B	SE
ENSG00000175354.18	PTPN2	SE
ENSG00000157881.13	PANK4	SE
ENSG00000100401.19	RANGAP1	SE
ENSG00000118058.20	KMT2A	SE
ENSG00000149428.18	HYOU1	SE
ENSG00000169155.9	ZBTB43	SE
ENSG00000197170.9	PSMD12	SE
ENSG00000170473.16	PYM1	SE
ENSG00000167106.11	FAM102A	SE
ENSG00000116001.15	TIA1	SE
ENSG00000177054.13	ZDHHC13	SE
ENSG00000110046.12	ATG2A	SE
ENSG00000125107.16	CNOT1	SE
ENSG00000123146.19	ADGRE5	SE
ENSG00000058272.16	PPP1R12A	SE
ENSG00000115268.9	RPS15	SE
ENSG00000132912.12	DCTN4	SE
ENSG00000112305.14	SMAP1	SE
ENSG00000120798.16	NR2C1	SE
ENSG00000124783.12	SSR1	SE
ENSG00000122085.16	MTERF4	SE
ENSG00000213047.11	DENND1B	SE
ENSG00000186635.14	ARAP1	SE
ENSG00000103657.13	HERC1	SE
ENSG00000175470.18	PPP2R2D	SE
ENSG00000147854.16	UHRF2	SE
ENSG00000137502.9	RAB30	SE
ENSG00000112983.17	BRD8	SE
ENSG00000221978.11	CCNL2	SE
ENSG00000185347.17	C14orf80	SE
ENSG00000163964.13	PIGX	SE
ENSG00000163935.13	SFMBT1	SE
ENSG00000197037.10	ZSCAN25	SE
ENSG00000139372.14	TDG	SE
ENSG00000225648.5	SBDSP1	SE
ENSG00000150401.14	DCUN1D2	SE
ENSG00000151148.13	UBE3B	SE
ENSG00000257103.8	LSM14A	SE
ENSG00000114062.17	UBE3A	SE
ENSG00000196655.9	TRAPPC4	SE
ENSG00000138592.13	USP8	SE
ENSG00000175727.13	MLXIP	SE
ENSG00000121578.12	B4GALT4	SE
ENSG00000198055.10	GRK6	SE
ENSG00000177082.12	WDR73	SE
ENSG00000013441.15	CLK1	SE
ENSG00000181704.11	YIPF6	SE
ENSG00000058091.16	CDK14	SE
ENSG00000182670.13	TTC3	SE
ENSG00000138166.5	DUSP5	SE
ENSG00000123992.18	DNPEP	SE
ENSG00000156858.11	PRR14	SE
ENSG00000137075.17	RNF38	SE
ENSG00000196504.15	PRPF40A	SE
ENSG00000141562.17	NARF	SE
ENSG00000079332.14	SAR1A	SE
ENSG00000063601.16	MTMR1	SE
ENSG00000205581.10	HMGN1	SE
ENSG00000143727.15	ACP1	SE
ENSG00000107968.9	MAP3K8	SE
ENSG00000066117.14	SMARCD1	SE
ENSG00000163399.15	ATP1A1	SE
ENSG00000119314.15	PTBP3	SE
ENSG00000167703.14	SLC43A2	SE
ENSG00000134905.16	CARS2	SE
ENSG00000134815.18	DHX34	SE
ENSG00000157450.15	RNF111	SE
ENSG00000143774.16	GUK1	SE
ENSG00000124256.14	ZBP1	SE
ENSG00000120899.17	PTK2B	SE
ENSG00000084234.16	APLP2	SE
ENSG00000184428.12	TOP1MT	SE
ENSG00000143337.18	TOR1AIP1	SE
ENSG00000175348.10	TMEM9B	SE
ENSG00000159596.6	TMEM69	SE
ENSG00000283103.1	LLNLR-245B6.1	SE
ENSG00000131732.11	ZCCHC9	SE
ENSG00000102103.15	PQBP1	SE
ENSG00000151092.16	NGLY1	SE
ENSG00000118900.14	UBN1	SE
ENSG00000225205.5	AC093818.1	SE
ENSG00000119397.16	CNTRL	SE
ENSG00000172932.14	ANKRD13D	SE
ENSG00000100307.12	CBX7	SE
ENSG00000204574.12	ABCF1	SE
ENSG00000168884.14	TNIP2	SE
ENSG00000070610.14	GBA2	SE
ENSG00000123415.15	SMUG1	SE
ENSG00000096746.17	HNRNPH3	SE
ENSG00000167508.10	MVD	SE
ENSG00000076108.11	BAZ2A	SE
ENSG00000170791.17	CHCHD7	SE
ENSG00000115935.16	WIPF1	SE
ENSG00000101608.12	MYL12A	SE
ENSG00000155957.17	TMBIM4	SE
ENSG00000196498.13	NCOR2	SE
ENSG00000141380.13	SS18	SE
ENSG00000213445.8	SIPA1	SE
ENSG00000185164.14	NOMO2	MXE
ENSG00000113597.17	TRAPPC13	MXE
ENSG00000132549.18	VPS13B	MXE
ENSG00000171316.11	CHD7	MXE
ENSG00000134602.15	STK26	MXE
ENSG00000004455.16	AK2	MXE
ENSG00000119004.14	CYP20A1	MXE
ENSG00000107566.13	ERLIN1	MXE
ENSG00000158545.15	ZC3H18	MXE
ENSG00000105953.14	OGDH	MXE
ENSG00000164008.13	C1orf50	MXE
ENSG00000154710.15	RABGEF1	MXE
ENSG00000188002.10	RP11-43F13.1	MXE
ENSG00000120008.15	WDR11	MXE
ENSG00000111886.10	GABRR2	MXE
ENSG00000158796.16	DEDD	MXE
ENSG00000106608.16	URGCP	MXE
ENSG00000188647.12	PTAR1	MXE
ENSG00000111231.8	GPN3	MXE
ENSG00000180104.15	EXOC3	MXE
ENSG00000149716.12	ORAOV1	MXE
ENSG00000119912.15	IDE	MXE
ENSG00000138688.15	KIAA1109	MXE
ENSG00000136280.15	CCM2	MXE
ENSG00000059145.18	UNKL	MXE
ENSG00000089057.14	SLC23A2	MXE
ENSG00000196236.12	XPNPEP3	MXE
ENSG00000035687.9	ADSS	MXE
ENSG00000165637.13	VDAC2	MXE
ENSG00000213995.11	CARKD	MXE
ENSG00000089876.11	DHX32	MXE
ENSG00000258539.1	RP11-12J10.3	MXE
ENSG00000146457.14	WTAP	MXE
ENSG00000079819.16	EPB41L2	MXE
ENSG00000142347.16	MYO1F	MXE
ENSG00000139725.7	RHOF	MXE
ENSG00000257621.7	PSMA3-AS1	MXE
ENSG00000088451.10	TGDS	MXE
ENSG00000214783.9	POLR2J4	MXE
ENSG00000133794.17	ARNTL	MXE
ENSG00000074054.17	CLASP1	MXE
ENSG00000197586.12	ENTPD6	MXE
ENSG00000066427.21	ATXN3	MXE
ENSG00000124523.14	SIRT5	MXE
ENSG00000169062.14	UPF3A	MXE
ENSG00000145860.11	RNF145	MXE
ENSG00000264343.5	NOTCH2NL	MXE
ENSG00000108055.9	SMC3	MXE
ENSG00000103544.14	C16orf62	MXE
ENSG00000078269.13	SYNJ2	MXE
ENSG00000182004.12	SNRPE	MXE
ENSG00000132003.9	ZSWIM4	MXE
ENSG00000164818.15	DNAAF5	MXE
ENSG00000115539.13	PDCL3	MXE
ENSG00000144228.8	SPOPL	MXE
ENSG00000088727.12	KIF9	MXE
ENSG00000161813.20	LARP4	MXE
ENSG00000213782.7	DDX47	MXE
ENSG00000132405.18	TBC1D14	MXE
ENSG00000174197.16	MGA	MXE
ENSG00000109586.11	GALNT7	MXE
ENSG00000198900.5	TOP1	MXE
ENSG00000173120.14	KDM2A	MXE
ENSG00000164134.12	NAA15	MXE
ENSG00000146833.15	TRIM4	MXE
ENSG00000203791.13	METTL10	MXE
ENSG00000003400.14	CASP10	MXE
ENSG00000178927.16	C17orf62	MXE
ENSG00000175792.11	RUVBL1	MXE
ENSG00000183682.7	BMP8A	MXE
ENSG00000048052.21	HDAC9	MXE
ENSG00000064012.21	CASP8	MXE
ENSG00000272886.5	DCP1A	MXE
ENSG00000157823.16	AP3S2	MXE
ENSG00000107077.17	KDM4C	MXE
ENSG00000148737.15	TCF7L2	MXE
ENSG00000205476.8	CCDC85C	MXE
ENSG00000100603.13	SNW1	MXE
ENSG00000114166.7	KAT2B	MXE
ENSG00000113971.18	NPHP3	MXE
ENSG00000131069.19	ACSS2	MXE
ENSG00000033050.7	ABCF2	MXE
ENSG00000111912.19	NCOA7	MXE
ENSG00000102786.14	INTS6	MXE
ENSG00000138835.22	RGS3	MXE
ENSG00000261740.6	RP11-345J4.5	MXE
ENSG00000112033.13	PPARD	MXE
ENSG00000114126.17	TFDP2	MXE
ENSG00000136891.13	TEX10	MXE
ENSG00000120539.14	MASTL	MXE
ENSG00000156802.12	ATAD2	MXE
ENSG00000124788.17	ATXN1	MXE
ENSG00000106443.15	PHF14	MXE
ENSG00000226210.3	WASH7P	MXE
ENSG00000136715.17	SAP130	MXE
ENSG00000179818.13	PCBP1-AS1	MXE
ENSG00000118690.12	ARMC2	MXE
ENSG00000142599.17	RERE	MXE
ENSG00000002822.15	MAD1L1	MXE
ENSG00000151461.19	UPF2	MXE
ENSG00000171497.4	PPID	MXE
ENSG00000176623.11	RMDN1	MXE
ENSG00000111300.9	NAA25	MXE
ENSG00000060237.16	WNK1	MXE
ENSG00000075711.20	DLG1	MXE
ENSG00000136717.14	BIN1	MXE
ENSG00000150403.17	TMCO3	MXE
ENSG00000242086.8	LINC00969	MXE
ENSG00000122512.14	PMS2	MXE
ENSG00000163466.15	ARPC2	MXE
ENSG00000084112.14	SSH1	MXE
ENSG00000182095.14	TNRC18	MXE
ENSG00000153214.9	TMEM87B	MXE
ENSG00000186364.11	NUDT17	MXE
ENSG00000111364.15	DDX55	MXE
ENSG00000198089.14	SFI1	MXE
ENSG00000006607.13	FARP2	MXE
ENSG00000075945.12	KIFAP3	MXE
ENSG00000166377.19	ATP9B	MXE
ENSG00000124224.16	PPP4R1L	MXE
ENSG00000081189.13	MEF2C	MXE
ENSG00000144635.8	DYNC1LI1	MXE
ENSG00000153827.13	TRIP12	MXE
ENSG00000140474.12	ULK3	MXE
ENSG00000068383.18	INPP5A	MXE
ENSG00000178104.19	PDE4DIP	MXE
ENSG00000184967.6	NOC4L	MXE
ENSG00000112182.14	BACH2	MXE
ENSG00000178467.17	P4HTM	MXE
ENSG00000131018.22	SYNE1	MXE
ENSG00000011021.21	CLCN6	MXE
ENSG00000182472.8	CAPN12	MXE
ENSG00000198919.12	DZIP3	MXE
ENSG00000132680.10	KIAA0907	MXE
ENSG00000169925.16	BRD3	MXE
ENSG00000155621.14	C9orf85	MXE
ENSG00000161996.17	WDR90	MXE
ENSG00000141252.19	VPS53	MXE
ENSG00000139641.12	ESYT1	MXE
ENSG00000101391.20	CDK5RAP1	MXE
ENSG00000125885.13	MCM8	MXE
ENSG00000152359.14	POC5	MXE
ENSG00000172530.19	BANP	MXE
ENSG00000111450.13	STX2	MXE
ENSG00000179532.12	DNHD1	MXE
ENSG00000051825.14	MPHOSPH9	MXE
ENSG00000138942.15	RNF185	MXE
ENSG00000163870.14	TPRA1	MXE
ENSG00000196588.14	MKL1	MXE
ENSG00000115233.11	PSMD14	MXE
ENSG00000107036.11	RIC1	MXE
ENSG00000049618.21	ARID1B	MXE
ENSG00000105640.12	RPL18A	MXE
ENSG00000131196.17	NFATC1	MXE
ENSG00000214193.9	SH3D21	MXE
ENSG00000108557.17	RAI1	MXE
ENSG00000102699.5	PARP4	MXE
ENSG00000164111.14	ANXA5	MXE
ENSG00000154845.15	PPP4R1	MXE
ENSG00000148110.15	HIATL1	MXE
ENSG00000054282.15	SDCCAG8	MXE
ENSG00000126214.21	KLC1	MXE
ENSG00000103227.18	LMF1	MXE
ENSG00000086827.8	ZW10	MXE
ENSG00000124508.16	BTN2A2	MXE
ENSG00000069248.11	NUP133	MXE
ENSG00000140374.15	ETFA	MXE
ENSG00000196502.11	SULT1A1	MXE
ENSG00000204469.12	PRRC2A	MXE
ENSG00000215193.12	PEX26	MXE
ENSG00000280670.2	CCDC163P	MXE
ENSG00000138018.17	EPT1	MXE
ENSG00000088970.15	KIZ	MXE
ENSG00000158062.20	UBXN11	MXE
ENSG00000100731.15	PCNX	MXE
ENSG00000127914.16	AKAP9	MXE
ENSG00000144224.16	UBXN4	MXE
ENSG00000157800.17	SLC37A3	MXE
ENSG00000198860.11	TSEN15	MXE
ENSG00000162419.12	GMEB1	MXE
ENSG00000131626.15	PPFIA1	MXE
ENSG00000163947.11	ARHGEF3	MXE
ENSG00000174718.11	KIAA1551	MXE
ENSG00000185418.15	TARSL2	MXE
ENSG00000087095.12	NLK	MXE
ENSG00000139116.17	KIF21A	MXE
ENSG00000249240.2	AC069368.3	MXE
ENSG00000091592.15	NLRP1	MXE
ENSG00000064489.22	BORCS8-MEF2B	MXE
ENSG00000102908.20	NFAT5	MXE
ENSG00000120254.15	MTHFD1L	MXE
ENSG00000176155.18	CCDC57	MXE
ENSG00000149503.12	INCENP	MXE
ENSG00000112584.13	FAM120B	MXE
ENSG00000090905.17	TNRC6A	MXE
ENSG00000134744.13	ZCCHC11	MXE
ENSG00000136682.14	CBWD2	MXE
ENSG00000138182.14	KIF20B	MXE
ENSG00000118292.8	C1orf54	MXE
ENSG00000139436.20	GIT2	MXE
ENSG00000108239.8	TBC1D12	MXE
ENSG00000259316.8	CTD-2116N17.1	MXE
ENSG00000135049.15	AGTPBP1	MXE
ENSG00000215039.6	CD27-AS1	MXE
ENSG00000091831.21	ESR1	MXE
ENSG00000122643.18	NT5C3A	MXE
ENSG00000139613.11	SMARCC2	MXE
ENSG00000271853.5	RP1-178F15.5	MXE
ENSG00000159423.16	ALDH4A1	MXE
ENSG00000163626.16	COX18	MXE
ENSG00000159131.16	GART	MXE
ENSG00000144741.17	SLC25A26	MXE
ENSG00000279765.3	RP11-437B10.1	MXE
ENSG00000140398.13	NEIL1	MXE
ENSG00000099840.13	IZUMO4	MXE
ENSG00000144785.8	RP11-977G19.10	MXE
ENSG00000124784.8	RIOK1	MXE
ENSG00000187605.15	TET3	MXE
ENSG00000088179.8	PTPN4	MXE
ENSG00000152348.15	ATG10	MXE
ENSG00000163249.9	CCNYL1	MXE
ENSG00000143702.15	CEP170	MXE
ENSG00000164258.11	NDUFS4	MXE
ENSG00000181929.11	PRKAG1	MXE
ENSG00000165416.14	SUGT1	MXE
ENSG00000137275.13	RIPK1	MXE
ENSG00000048707.13	VPS13D	MXE
ENSG00000172113.8	NME6	MXE
ENSG00000132600.16	PRMT7	MXE
ENSG00000172175.12	MALT1	MXE
ENSG00000277957.1	SENP3-EIF4A1	MXE
ENSG00000249115.8	HAUS5	MXE
ENSG00000186132.14	C2orf76	MXE
ENSG00000140694.16	PARN	MXE
ENSG00000057252.12	SOAT1	MXE
ENSG00000157353.16	FUK	MXE
ENSG00000136731.12	UGGT1	MXE
ENSG00000165282.13	PIGO	RI
ENSG00000214021.15	TTLL3	RI
ENSG00000114857.17	NKTR	RI
ENSG00000025708.13	TYMP	RI
ENSG00000109736.14	MFSD10	RI
ENSG00000212694.8	LINC01089	RI
ENSG00000145495.14	44626	RI
ENSG00000005156.11	LIG3	RI
ENSG00000060971.17	ACAA1	RI
ENSG00000185000.9	DGAT1	RI
ENSG00000104957.13	CCDC130	RI
ENSG00000127580.15	WDR24	RI
ENSG00000100055.20	CYTH4	RI
ENSG00000111679.16	PTPN6	RI
ENSG00000187796.13	CARD9	RI
ENSG00000160949.16	TONSL	RI
ENSG00000006015.17	C19orf60	RI
ENSG00000170581.13	STAT2	RI
ENSG00000124067.16	SLC12A4	RI
ENSG00000161395.12	PGAP3	RI
ENSG00000197948.10	FCHSD1	RI
ENSG00000183323.12	CCDC125	RI
ENSG00000007923.15	DNAJC11	RI
ENSG00000135596.17	MICAL1	RI
ENSG00000160271.14	RALGDS	RI
ENSG00000171863.12	RPS7	RI
ENSG00000052749.13	RRP12	RI
ENSG00000184436.11	THAP7	RI
ENSG00000163930.9	BAP1	RI
ENSG00000160613.12	PCSK7	RI
ENSG00000124574.14	ABCC10	RI
ENSG00000082068.8	WDR70	RI
ENSG00000242802.6	AP5Z1	RI
ENSG00000116213.15	WRAP73	RI
ENSG00000168394.10	TAP1	RI
ENSG00000178761.14	FAM219B	RI
ENSG00000108465.14	CDK5RAP3	RI
ENSG00000128951.13	DUT	RI
ENSG00000149823.7	VPS51	RI
ENSG00000119707.13	RBM25	RI
ENSG00000185189.15	NRBP2	RI
ENSG00000120314.18	WDR55	RI
ENSG00000125447.16	GGA3	RI
ENSG00000266714.6	MYO15B	RI
ENSG00000142546.13	NOSIP	RI
ENSG00000179094.13	PER1	RI
ENSG00000142765.17	SYTL1	RI
ENSG00000178904.18	DPY19L3	RI
ENSG00000101460.12	MAP1LC3A	RI
ENSG00000167799.9	NUDT8	RI
ENSG00000166140.17	ZFYVE19	RI
ENSG00000157873.17	TNFRSF14	RI
ENSG00000105655.18	ISYNA1	RI
ENSG00000168970.21	JMJD7-PLA2G4B	RI
ENSG00000164068.15	RNF123	RI
ENSG00000162772.16	ATF3	RI
ENSG00000101158.12	NELFCD	RI
ENSG00000130734.9	ATG4D	RI
ENSG00000135473.14	PAN2	RI
ENSG00000174177.12	CTU2	RI
ENSG00000115446.11	UNC50	RI
ENSG00000238105.7	GOLGA2P5	RI
ENSG00000134440.11	NARS	RI
ENSG00000213983.11	AP1G2	RI
ENSG00000128604.18	IRF5	RI
ENSG00000129292.20	PHF20L1	RI
ENSG00000123349.13	PFDN5	RI
ENSG00000183401.11	CCDC159	RI
ENSG00000112511.17	PHF1	RI
ENSG00000187091.13	PLCD1	RI
ENSG00000185024.16	BRF1	RI
ENSG00000143303.11	RRNAD1	RI
ENSG00000166508.17	MCM7	RI
ENSG00000100802.14	C14orf93	RI
ENSG00000119638.12	NEK9	RI
ENSG00000184584.12	TMEM173	RI
ENSG00000105699.16	LSR	RI
ENSG00000125968.8	ID1	RI
ENSG00000164896.19	FASTK	RI
ENSG00000106263.17	EIF3B	RI
ENSG00000128159.11	TUBGCP6	RI
ENSG00000106009.15	BRAT1	RI
ENSG00000112096.16	SOD2	RI
ENSG00000159069.13	FBXW5	RI
ENSG00000129657.14	SEC14L1	RI
ENSG00000048162.19	NOP16	RI
ENSG00000125967.16	NECAB3	RI
ENSG00000239779.6	WBP1	RI
ENSG00000100219.16	XBP1	RI
ENSG00000092094.10	OSGEP	RI
ENSG00000135452.9	TSPAN31	RI
ENSG00000198276.13	UCKL1	RI
ENSG00000197070.13	ARRDC1	RI
ENSG00000100225.17	FBXO7	RI
ENSG00000142046.14	TMEM91	RI
ENSG00000160813.6	PPP1R35	RI
ENSG00000161010.14	C5orf45	RI
ENSG00000127837.9	AAMP	RI
ENSG00000269858.5	EGLN2	RI
ENSG00000064961.18	HMG20B	RI
ENSG00000133460.19	SLC2A11	RI
ENSG00000140400.14	MAN2C1	RI
ENSG00000169228.13	RAB24	RI
ENSG00000176978.13	DPP7	RI
ENSG00000178149.16	DALRD3	RI
ENSG00000126759.12	CFP	RI
ENSG00000165458.13	INPPL1	RI
ENSG00000123154.11	WDR83	RI
ENSG00000214706.10	IFRD2	RI
ENSG00000142784.15	WDTC1	RI
ENSG00000100242.15	SUN2	RI
ENSG00000100911.13	PSME2	RI
ENSG00000184056.14	VPS33B	RI
ENSG00000158805.11	ZNF276	RI
ENSG00000110619.16	CARS	RI
ENSG00000130811.11	EIF3G	RI
ENSG00000149499.11	EML3	RI
ENSG00000139190.16	VAMP1	RI
ENSG00000140983.13	RHOT2	RI
ENSG00000223705.9	NSUN5P1	RI
ENSG00000143575.14	HAX1	RI
ENSG00000165792.17	METTL17	RI
ENSG00000125089.16	SH3TC1	RI
ENSG00000221968.8	FADS3	RI
ENSG00000143624.13	INTS3	RI
ENSG00000182196.13	ARL6IP4	RI
ENSG00000147813.15	NAPRT	RI
ENSG00000160781.15	PAQR6	RI
ENSG00000187514.14	PTMA	RI
ENSG00000102901.12	CENPT	RI
ENSG00000125503.12	PPP1R12C	RI
ENSG00000089280.18	FUS	RI
ENSG00000197114.11	ZGPAT	RI
ENSG00000130177.14	CDC16	RI
ENSG00000125746.14	EML2	RI
ENSG00000174775.16	HRAS	RI
ENSG00000077454.15	LRCH4	RI
ENSG00000105726.16	ATP13A1	RI
ENSG00000111653.19	ING4	RI
ENSG00000089094.16	KDM2B	RI
ENSG00000160753.15	RUSC1	RI
ENSG00000099622.13	CIRBP	RI
ENSG00000166484.19	MAPK7	RI
ENSG00000100365.14	NCF4	RI
ENSG00000148824.18	MTG1	RI
ENSG00000100918.12	REC8	RI
ENSG00000048740.17	CELF2	RI
ENSG00000211451.11	GNRHR2	RI
ENSG00000074582.12	BCS1L	RI
ENSG00000006744.18	ELAC2	RI
ENSG00000182087.12	TMEM259	RI
ENSG00000223959.8	AFG3L1P	A3
ENSG00000083544.13	TDRD3	A3
ENSG00000169598.15	DFFB	A3
ENSG00000118495.18	PLAGL1	A3
ENSG00000135365.15	PHF21A	A3
ENSG00000145014.17	TMEM44	A3
ENSG00000171101.13	SIGLEC17P	A3
ENSG00000164306.10	PRIMPOL	A3
ENSG00000266967.6	AARSD1	A3
ENSG00000186510.11	CLCNKA	A3
ENSG00000172725.13	CORO1B	A3
ENSG00000137501.17	SYTL2	A3
ENSG00000221926.11	TRIM16	A3
ENSG00000215187.9	FAM166B	A3
ENSG00000184863.10	RBM33	A3
ENSG00000166762.16	CATSPER2	A3
ENSG00000085276.17	MECOM	A3
ENSG00000143353.11	LYPLAL1	A3
ENSG00000015153.14	YAF2	A3
ENSG00000189171.14	S100A13	A3
ENSG00000166922.8	SCG5	A3
ENSG00000167208.14	SNX20	A3
ENSG00000188321.13	ZNF559	A3
ENSG00000176884.14	GRIN1	A3
ENSG00000139697.11	SBNO1	A3
ENSG00000237765.6	FAM200B	A3
ENSG00000155428.12	TRIM74	A3
ENSG00000173402.11	DAG1	A3
ENSG00000176273.14	SLC35G1	A3
ENSG00000080947.14	CROCCP3	A3
ENSG00000130307.11	USHBP1	A5
ENSG00000239665.8	RP11-295P9.3	A5
ENSG00000197635.9	DPP4	A5
ENSG00000119725.17	ZNF410	A5
ENSG00000175221.14	MED16	A5
ENSG00000171469.10	ZNF561	A5
ENSG00000113296.14	THBS4	A5
ENSG00000177302.14	TOP3A	A5
ENSG00000087586.17	AURKA	A5
ENSG00000088682.13	COQ9	A5
ENSG00000155729.12	KCTD18	A5
ENSG00000100209.9	HSCB	A5
ENSG00000082397.16	EPB41L3	A5
ENSG00000204290.10	BTNL2	A5
ENSG00000182264.8	IZUMO1	A5
ENSG00000198001.13	IRAK4	A5

## Sheet: del17p
geneID	geneSYM	group
ENSG00000101782.14	RIOK3	SE
ENSG00000070759.16	TESK2	SE
ENSG00000160957.12	RECQL4	SE
ENSG00000156875.13	HIAT1	SE
ENSG00000158552.12	ZFAND2B	SE
ENSG00000154222.14	CC2D1B	SE
ENSG00000022567.9	SLC45A4	SE
ENSG00000273000.5	KB-1572G7.2	SE
ENSG00000163660.11	CCNL1	SE
ENSG00000073849.14	ST6GAL1	SE
ENSG00000173611.17	SCAI	SE
ENSG00000121858.10	TNFSF10	SE
ENSG00000113013.12	HSPA9	SE
ENSG00000105483.16	CARD8	SE
ENSG00000135446.16	CDK4	SE
ENSG00000084774.13	CAD	SE
ENSG00000185596.16	WASH3P	SE
ENSG00000101596.14	SMCHD1	SE
ENSG00000054267.20	ARID4B	SE
ENSG00000105619.13	TFPT	SE
ENSG00000100888.12	CHD8	SE
ENSG00000115875.18	SRSF7	SE
ENSG00000135723.13	FHOD1	SE
ENSG00000158545.15	ZC3H18	SE
ENSG00000102858.12	MGRN1	SE
ENSG00000101084.16	C20orf24	SE
ENSG00000137776.16	SLTM	SE
ENSG00000159592.10	GPBP1L1	SE
ENSG00000198604.10	BAZ1A	SE
ENSG00000075568.16	TMEM131	SE
ENSG00000174799.10	CEP135	SE
ENSG00000137500.9	CCDC90B	SE
ENSG00000035928.14	RFC1	SE
ENSG00000198718.12	FAM179B	SE
ENSG00000070476.14	ZXDC	SE
ENSG00000064102.14	ASUN	SE
ENSG00000141994.15	DUS3L	SE
ENSG00000131089.13	ARHGEF9	SE
ENSG00000074370.17	ATP2A3	SE
ENSG00000048991.16	R3HDM1	SE
ENSG00000105223.19	PLD3	SE
ENSG00000178921.13	PFAS	SE
ENSG00000132846.5	ZBED3	SE
ENSG00000139636.15	LMBR1L	SE
ENSG00000106603.17	COA1	SE
ENSG00000163291.14	PAQR3	SE
ENSG00000214046.8	SMIM7	SE
ENSG00000103091.14	WDR59	SE
ENSG00000213928.8	IRF9	SE
ENSG00000198815.8	FOXJ3	SE
ENSG00000106028.10	SSBP1	SE
ENSG00000188690.12	UROS	SE
ENSG00000165219.21	GAPVD1	SE
ENSG00000178950.16	GAK	SE
ENSG00000136436.14	CALCOCO2	SE
ENSG00000170037.13	CNTROB	SE
ENSG00000102984.14	ZNF821	SE
ENSG00000171634.16	BPTF	SE
ENSG00000161526.14	SAP30BP	SE
ENSG00000113369.8	ARRDC3	SE
ENSG00000149716.12	ORAOV1	SE
ENSG00000158417.10	EIF5B	SE
ENSG00000135365.15	PHF21A	SE
ENSG00000163374.19	YY1AP1	SE
ENSG00000158773.14	USF1	SE
ENSG00000255857.5	PXN-AS1	SE
ENSG00000086730.16	LAT2	SE
ENSG00000136280.15	CCM2	SE
ENSG00000106077.18	ABHD11	SE
ENSG00000169087.10	HSPBAP1	SE
ENSG00000137955.15	RABGGTB	SE
ENSG00000139168.7	ZCRB1	SE
ENSG00000239857.6	GET4	SE
ENSG00000123358.19	NR4A1	SE
ENSG00000164053.18	ATRIP	SE
ENSG00000100413.16	POLR3H	SE
ENSG00000134759.13	ELP2	SE
ENSG00000087157.18	PGS1	SE
ENSG00000141258.12	SGSM2	SE
ENSG00000149182.14	ARFGAP2	SE
ENSG00000107959.15	PITRM1	SE
ENSG00000163946.13	FAM208A	SE
ENSG00000131051.21	RBM39	SE
ENSG00000100528.11	CNIH1	SE
ENSG00000035141.7	FAM136A	SE
ENSG00000118855.18	MFSD1	SE
ENSG00000214022.11	REPIN1	SE
ENSG00000164180.13	TMEM161B	SE
ENSG00000257621.7	PSMA3-AS1	SE
ENSG00000047346.12	FAM214A	SE
ENSG00000176731.11	C8orf59	SE
ENSG00000184047.15	DIABLO	SE
ENSG00000164402.13	SEPT8	SE
ENSG00000267121.5	CTD-2020K17.1	SE
ENSG00000120685.19	PROSER1	SE
ENSG00000117625.13	RCOR3	SE
ENSG00000186866.16	POFUT2	SE
ENSG00000102054.17	RBBP7	SE
ENSG00000169682.17	SPNS1	SE
ENSG00000104517.12	UBR5	SE
ENSG00000100241.20	SBF1	SE
ENSG00000092531.9	SNAP23	SE
ENSG00000154832.14	CXXC1	SE
ENSG00000079805.16	DNM2	SE
ENSG00000124214.19	STAU1	SE
ENSG00000113845.9	TIMMDC1	SE
ENSG00000168096.14	ANKS3	SE
ENSG00000124574.14	ABCC10	SE
ENSG00000119231.10	SENP5	SE
ENSG00000066654.12	THUMPD1	SE
ENSG00000086758.15	HUWE1	SE
ENSG00000119801.12	YPEL5	SE
ENSG00000111011.17	RSRC2	SE
ENSG00000198837.9	DENND4B	SE
ENSG00000107104.18	KANK1	SE
ENSG00000185811.16	IKZF1	SE
ENSG00000169062.14	UPF3A	SE
ENSG00000184634.15	MED12	SE
ENSG00000013561.17	RNF14	SE
ENSG00000184154.12	LRTOMT	SE
ENSG00000119707.13	RBM25	SE
ENSG00000100614.17	PPM1A	SE
ENSG00000108622.10	ICAM2	SE
ENSG00000139218.17	SCAF11	SE
ENSG00000154114.12	TBCEL	SE
ENSG00000113387.11	SUB1	SE
ENSG00000114098.17	ARMC8	SE
ENSG00000006831.9	ADIPOR2	SE
ENSG00000015171.18	ZMYND11	SE
ENSG00000076242.14	MLH1	SE
ENSG00000007202.14	KIAA0100	SE
ENSG00000154889.16	MPPE1	SE
ENSG00000112078.13	KCTD20	SE
ENSG00000135930.13	EIF4E2	SE
ENSG00000099331.13	MYO9B	SE
ENSG00000115677.16	HDLBP	SE
ENSG00000005893.15	LAMP2	SE
ENSG00000099849.14	RASSF7	SE
ENSG00000094975.13	SUCO	SE
ENSG00000204120.14	GIGYF2	SE
ENSG00000155229.20	MMS19	SE
ENSG00000141456.14	PELP1	SE
ENSG00000078304.19	PPP2R5C	SE
ENSG00000116350.16	SRSF4	SE
ENSG00000254641.1	RP11-732A19.2	SE
ENSG00000154144.12	TBRG1	SE
ENSG00000096093.14	EFHC1	SE
ENSG00000080822.16	CLDND1	SE
ENSG00000127124.13	HIVEP3	SE
ENSG00000163644.14	PPM1K	SE
ENSG00000100461.17	RBM23	SE
ENSG00000132376.19	INPP5K	SE
ENSG00000100139.13	MICALL1	SE
ENSG00000163516.13	ANKZF1	SE
ENSG00000134470.19	IL15RA	SE
ENSG00000167851.13	CD300A	SE
ENSG00000213782.7	DDX47	SE
ENSG00000153560.11	UBP1	SE
ENSG00000048028.11	USP28	SE
ENSG00000196182.10	STK40	SE
ENSG00000163818.16	LZTFL1	SE
ENSG00000182923.16	CEP63	SE
ENSG00000122912.14	SLC25A16	SE
ENSG00000101639.18	CEP192	SE
ENSG00000104671.7	DCTN6	SE
ENSG00000158864.12	NDUFS2	SE
ENSG00000173120.14	KDM2A	SE
ENSG00000028203.17	VEZT	SE
ENSG00000185619.17	PCGF3	SE
ENSG00000142002.16	DPP9	SE
ENSG00000123983.13	ACSL3	SE
ENSG00000267757.4	EML2-AS1	SE
ENSG00000166411.13	IDH3A	SE
ENSG00000111325.16	OGFOD2	SE
ENSG00000099991.16	CABIN1	SE
ENSG00000130066.16	SAT1	SE
ENSG00000163328.13	GPR155	SE
ENSG00000197343.10	ZNF655	SE
ENSG00000099330.8	OCEL1	SE
ENSG00000111554.14	MDM1	SE
ENSG00000142687.17	KIAA0319L	SE
ENSG00000085978.21	ATG16L1	SE
ENSG00000115419.12	GLS	SE
ENSG00000162735.18	PEX19	SE
ENSG00000108946.14	PRKAR1A	SE
ENSG00000163479.13	SSR2	SE
ENSG00000217555.12	CKLF	SE
ENSG00000124181.14	PLCG1	SE
ENSG00000172716.16	SLFN11	SE
ENSG00000104064.16	GABPB1	SE
ENSG00000083838.15	ZNF446	SE
ENSG00000118705.16	RPN2	SE
ENSG00000138074.14	SLC5A6	SE
ENSG00000175309.14	PHYKPL	SE
ENSG00000146963.17	LUC7L2	SE
ENSG00000156599.10	ZDHHC5	SE
ENSG00000128699.13	ORMDL1	SE
ENSG00000038219.12	BOD1L1	SE
ENSG00000258461.5	RP11-164J13.1	SE
ENSG00000103994.16	ZNF106	SE
ENSG00000120910.14	PPP3CC	SE
ENSG00000162385.10	MAGOH	SE
ENSG00000099917.17	MED15	SE
ENSG00000133961.19	NUMB	SE
ENSG00000169359.13	SLC33A1	SE
ENSG00000177830.17	CHID1	SE
ENSG00000149792.8	MRPL49	SE
ENSG00000143612.18	C1orf43	SE
ENSG00000101040.19	ZMYND8	SE
ENSG00000168488.18	ATXN2L	SE
ENSG00000159363.17	ATP13A2	SE
ENSG00000100100.12	PIK3IP1	SE
ENSG00000242110.7	AMACR	SE
ENSG00000179195.15	ZNF664	SE
ENSG00000076928.17	ARHGEF1	SE
ENSG00000150593.15	PDCD4	SE
ENSG00000163684.11	RPP14	SE
ENSG00000109046.14	WSB1	SE
ENSG00000171103.10	TRMT61B	SE
ENSG00000204954.9	C12orf73	SE
ENSG00000156983.15	BRPF1	SE
ENSG00000049449.8	RCN1	SE
ENSG00000031823.14	RANBP3	SE
ENSG00000160972.9	PPP1R16A	SE
ENSG00000111832.12	RWDD1	SE
ENSG00000182287.13	AP1S2	SE
ENSG00000137965.10	IFI44	SE
ENSG00000142192.20	APP	SE
ENSG00000185627.17	PSMD13	SE
ENSG00000111674.8	ENO2	SE
ENSG00000179818.13	PCBP1-AS1	SE
ENSG00000126226.21	PCID2	SE
ENSG00000169375.15	SIN3A	SE
ENSG00000100038.19	TOP3B	SE
ENSG00000129292.20	PHF20L1	SE
ENSG00000146067.15	FAM193B	SE
ENSG00000176454.13	LPCAT4	SE
ENSG00000182108.9	DEXI	SE
ENSG00000244005.12	NFS1	SE
ENSG00000183696.13	UPP1	SE
ENSG00000114439.18	BBX	SE
ENSG00000243927.5	MRPS6	SE
ENSG00000100330.15	MTMR3	SE
ENSG00000067829.18	IDH3G	SE
ENSG00000110888.17	CAPRIN2	SE
ENSG00000106591.3	MRPL32	SE
ENSG00000062598.17	ELMO2	SE
ENSG00000182872.15	RBM10	SE
ENSG00000131503.20	ANKHD1	SE
ENSG00000101474.11	APMAP	SE
ENSG00000163466.15	ARPC2	SE
ENSG00000171206.13	TRIM8	SE
ENSG00000130723.17	PRRC2B	SE
ENSG00000186088.15	GSAP	SE
ENSG00000169592.14	INO80E	SE
ENSG00000143303.11	RRNAD1	SE
ENSG00000143393.16	PI4KB	SE
ENSG00000125637.15	PSD4	SE
ENSG00000113716.12	HMGXB3	SE
ENSG00000188917.14	TRMT2B	SE
ENSG00000158941.16	CCAR2	SE
ENSG00000167522.14	ANKRD11	SE
ENSG00000129197.14	RPAIN	SE
ENSG00000168827.14	GFM1	SE
ENSG00000112851.14	ERBB2IP	SE
ENSG00000172534.13	HCFC1	SE
ENSG00000168056.14	LTBP3	SE
ENSG00000117335.18	CD46	SE
ENSG00000112339.14	HBS1L	SE
ENSG00000125454.11	SLC25A19	SE
ENSG00000267120.3	AD000671.6	SE
ENSG00000197122.11	SRC	SE
ENSG00000164253.12	WDR41	SE
ENSG00000160226.15	C21orf2	SE
ENSG00000166435.15	XRRA1	SE
ENSG00000161265.14	U2AF1L4	SE
ENSG00000005379.15	BZRAP1	SE
ENSG00000198771.10	RCSD1	SE
ENSG00000112576.12	CCND3	SE
ENSG00000141568.19	FOXK2	SE
ENSG00000171204.12	TMEM126B	SE
ENSG00000184277.12	TM2D3	SE
ENSG00000095585.16	BLNK	SE
ENSG00000088808.16	PPP1R13B	SE
ENSG00000168883.19	USP39	SE
ENSG00000127314.17	RAP1B	SE
ENSG00000141524.15	TMC6	SE
ENSG00000166169.16	POLL	SE
ENSG00000143801.16	PSEN2	SE
ENSG00000138468.15	SENP7	SE
ENSG00000196547.14	MAN2A2	SE
ENSG00000114956.19	DGUOK	SE
ENSG00000139722.6	VPS37B	SE
ENSG00000089234.15	BRAP	SE
ENSG00000144815.14	NXPE3	SE
ENSG00000177565.15	TBL1XR1	SE
ENSG00000083845.8	RPS5	SE
ENSG00000142453.11	CARM1	SE
ENSG00000247774.6	PCED1B-AS1	SE
ENSG00000100226.15	GTPBP1	SE
ENSG00000151876.12	FBXO4	SE
ENSG00000100084.14	HIRA	SE
ENSG00000228409.5	CCT6P1	SE
ENSG00000112739.16	PRPF4B	SE
ENSG00000147383.10	NSDHL	SE
ENSG00000115761.15	NOL10	SE
ENSG00000110851.11	PRDM4	SE
ENSG00000064726.9	BTBD1	SE
ENSG00000055609.17	KMT2C	SE
ENSG00000162604.12	TM2D1	SE
ENSG00000113742.12	CPEB4	SE
ENSG00000091409.14	ITGA6	SE
ENSG00000138326.18	RPS24	SE
ENSG00000088543.14	C3orf18	SE
ENSG00000031698.12	SARS	SE
ENSG00000170802.15	FOXN2	SE
ENSG00000141552.17	ANAPC11	SE
ENSG00000102882.11	MAPK3	SE
ENSG00000160326.13	SLC2A6	SE
ENSG00000185920.15	PTCH1	SE
ENSG00000163719.18	MTMR14	SE
ENSG00000109920.12	FNBP4	SE
ENSG00000198715.11	GLMP	SE
ENSG00000100429.17	HDAC10	SE
ENSG00000123636.17	BAZ2B	SE
ENSG00000150787.7	PTS	SE
ENSG00000160285.14	LSS	SE
ENSG00000120805.13	ARL1	SE
ENSG00000125458.6	NT5C	SE
ENSG00000181852.17	RNF41	SE
ENSG00000113648.16	H2AFY	SE
ENSG00000186111.8	PIP5K1C	SE
ENSG00000140612.13	SEC11A	SE
ENSG00000117868.15	ESYT2	SE
ENSG00000178971.13	CTC1	SE
ENSG00000135766.8	EGLN1	SE
ENSG00000144136.10	SLC20A1	SE
ENSG00000251669.5	FAM86EP	SE
ENSG00000007312.12	CD79B	SE
ENSG00000140650.11	PMM2	SE
ENSG00000169188.4	APEX2	SE
ENSG00000178719.16	GRINA	SE
ENSG00000116337.15	AMPD2	SE
ENSG00000203667.9	COX20	SE
ENSG00000115486.11	GGCX	SE
ENSG00000120709.10	FAM53C	SE
ENSG00000211456.10	SACM1L	SE
ENSG00000112972.14	HMGCS1	SE
ENSG00000159658.10	EFCAB14	SE
ENSG00000185122.10	HSF1	SE
ENSG00000163714.17	U2SURP	SE
ENSG00000172366.19	FAM195A	SE
ENSG00000163932.13	PRKCD	SE
ENSG00000170456.14	DENND5B	SE
ENSG00000160087.20	UBE2J2	SE
ENSG00000157540.19	DYRK1A	SE
ENSG00000143537.13	ADAM15	SE
ENSG00000130402.11	ACTN4	SE
ENSG00000029363.15	BCLAF1	SE
ENSG00000065357.19	DGKA	SE
ENSG00000223501.8	VPS52	SE
ENSG00000125633.10	CCDC93	SE
ENSG00000111859.16	NEDD9	SE
ENSG00000175054.14	ATR	SE
ENSG00000198794.11	SCAMP5	SE
ENSG00000145901.14	TNIP1	SE
ENSG00000102309.12	PIN4	SE
ENSG00000105856.13	HBP1	SE
ENSG00000152601.17	MBNL1	SE
ENSG00000242372.6	EIF6	SE
ENSG00000156030.12	ELMSAN1	SE
ENSG00000110075.14	PPP6R3	SE
ENSG00000100796.17	PPP4R3A	SE
ENSG00000167536.13	DHRS13	SE
ENSG00000022277.12	RTFDC1	SE
ENSG00000100439.10	ABHD4	SE
ENSG00000151883.16	PARP8	SE
ENSG00000155561.14	NUP205	SE
ENSG00000137700.16	SLC37A4	SE
ENSG00000164654.15	MIOS	SE
ENSG00000152556.15	PFKM	SE
ENSG00000135506.15	OS9	SE
ENSG00000153317.14	ASAP1	SE
ENSG00000081803.15	CADPS2	SE
ENSG00000029725.16	RABEP1	SE
ENSG00000234127.8	TRIM26	SE
ENSG00000214706.10	IFRD2	SE
ENSG00000089053.12	ANAPC5	SE
ENSG00000135439.11	AGAP2	SE
ENSG00000103111.14	MON1B	SE
ENSG00000240344.8	PPIL3	SE
ENSG00000117528.11	ABCD3	SE
ENSG00000151135.9	TMEM263	SE
ENSG00000116754.13	SRSF11	SE
ENSG00000121766.14	ZCCHC17	SE
ENSG00000148399.11	DPH7	SE
ENSG00000122490.18	PQLC1	SE
ENSG00000100889.11	PCK2	SE
ENSG00000100523.14	DDHD1	SE
ENSG00000147457.13	CHMP7	SE
ENSG00000042445.13	RETSAT	SE
ENSG00000160714.9	UBE2Q1	SE
ENSG00000107263.18	RAPGEF1	SE
ENSG00000254709.7	IGLL5	SE
ENSG00000138621.11	PPCDC	SE
ENSG00000140995.16	DEF8	SE
ENSG00000153391.15	INO80C	SE
ENSG00000059122.16	FLYWCH1	SE
ENSG00000140521.11	POLG	SE
ENSG00000132005.8	RFX1	SE
ENSG00000134294.13	SLC38A2	SE
ENSG00000136758.18	YME1L1	SE
ENSG00000151914.18	DST	SE
ENSG00000139631.18	CSAD	SE
ENSG00000167110.16	GOLGA2	SE
ENSG00000077458.12	FAM76B	SE
ENSG00000170776.19	AKAP13	SE
ENSG00000121067.17	SPOP	SE
ENSG00000126107.14	HECTD3	SE
ENSG00000102312.20	PORCN	SE
ENSG00000157954.14	WIPI2	SE
ENSG00000131446.16	MGAT1	SE
ENSG00000122515.14	ZMIZ2	SE
ENSG00000160752.14	FDPS	SE
ENSG00000159140.17	SON	SE
ENSG00000131408.13	NR1H2	SE
ENSG00000106948.16	AKNA	SE
ENSG00000101363.12	MANBAL	SE
ENSG00000076984.17	MAP2K7	SE
ENSG00000161405.16	IKZF3	SE
ENSG00000015153.14	YAF2	SE
ENSG00000068120.14	COASY	SE
ENSG00000118985.15	ELL2	SE
ENSG00000011454.16	RABGAP1	SE
ENSG00000129968.15	ABHD17A	SE
ENSG00000088766.11	CRLS1	SE
ENSG00000064607.16	SUGP2	SE
ENSG00000092330.15	TINF2	SE
ENSG00000132478.9	UNK	SE
ENSG00000075702.16	WDR62	SE
ENSG00000061656.9	SPAG4	SE
ENSG00000109062.9	SLC9A3R1	SE
ENSG00000023191.16	RNH1	SE
ENSG00000100503.23	NIN	SE
ENSG00000169057.19	MECP2	SE
ENSG00000102871.15	TRADD	SE
ENSG00000086666.18	ZFAND6	SE
ENSG00000109466.13	KLHL2	SE
ENSG00000126767.17	ELK1	SE
ENSG00000129351.17	ILF3	SE
ENSG00000198945.7	L3MBTL3	SE
ENSG00000151239.13	TWF1	SE
ENSG00000273611.4	ZNHIT3	SE
ENSG00000070669.16	ASNS	SE
ENSG00000197150.12	ABCB8	SE
ENSG00000095485.16	CWF19L1	SE
ENSG00000117859.18	OSBPL9	SE
ENSG00000115685.14	PPP1R7	SE
ENSG00000131626.15	PPFIA1	SE
ENSG00000164329.13	PAPD4	SE
ENSG00000172765.16	TMCC1	SE
ENSG00000198925.10	ATG9A	SE
ENSG00000164576.11	SAP30L	SE
ENSG00000174718.11	KIAA1551	SE
ENSG00000168591.15	TMUB2	SE
ENSG00000142208.15	AKT1	SE
ENSG00000173209.22	AHSA2	SE
ENSG00000114796.15	KLHL24	SE
ENSG00000187742.14	SECISBP2	SE
ENSG00000171453.17	POLR1C	SE
ENSG00000167491.17	GATAD2A	SE
ENSG00000144597.13	EAF1	SE
ENSG00000140157.14	NIPA2	SE
ENSG00000123607.14	TTC21B	SE
ENSG00000198431.15	TXNRD1	SE
ENSG00000166908.17	PIP4K2C	SE
ENSG00000117543.19	DPH5	SE
ENSG00000135114.12	OASL	SE
ENSG00000134697.12	GNL2	SE
ENSG00000136147.16	PHF11	SE
ENSG00000105618.13	PRPF31	SE
ENSG00000176142.12	TMEM39A	SE
ENSG00000106723.16	SPIN1	SE
ENSG00000138134.11	STAMBPL1	SE
ENSG00000144524.17	COPS7B	SE
ENSG00000175354.18	PTPN2	SE
ENSG00000118058.20	KMT2A	SE
ENSG00000197111.15	PCBP2	SE
ENSG00000163608.14	C3orf17	SE
ENSG00000197170.9	PSMD12	SE
ENSG00000132109.9	TRIM21	SE
ENSG00000170473.16	PYM1	SE
ENSG00000167106.11	FAM102A	SE
ENSG00000116001.15	TIA1	SE
ENSG00000137404.14	NRM	SE
ENSG00000058272.16	PPP1R12A	SE
ENSG00000115268.9	RPS15	SE
ENSG00000112584.13	FAM120B	SE
ENSG00000132912.12	DCTN4	SE
ENSG00000146223.14	RPL7L1	SE
ENSG00000120798.16	NR2C1	SE
ENSG00000122085.16	MTERF4	SE
ENSG00000164733.20	CTSB	SE
ENSG00000186635.14	ARAP1	SE
ENSG00000103657.13	HERC1	SE
ENSG00000166295.8	ANAPC16	SE
ENSG00000168010.10	ATG16L2	SE
ENSG00000147854.16	UHRF2	SE
ENSG00000137502.9	RAB30	SE
ENSG00000112983.17	BRD8	SE
ENSG00000221978.11	CCNL2	SE
ENSG00000111737.11	RAB35	SE
ENSG00000185347.17	C14orf80	SE
ENSG00000163964.13	PIGX	SE
ENSG00000163935.13	SFMBT1	SE
ENSG00000026508.16	CD44	SE
ENSG00000197037.10	ZSCAN25	SE
ENSG00000100023.17	PPIL2	SE
ENSG00000137496.17	IL18BP	SE
ENSG00000225648.5	SBDSP1	SE
ENSG00000114904.12	NEK4	SE
ENSG00000257103.8	LSM14A	SE
ENSG00000150433.9	TMEM218	SE
ENSG00000196655.9	TRAPPC4	SE
ENSG00000160072.19	ATAD3B	SE
ENSG00000121578.12	B4GALT4	SE
ENSG00000177082.12	WDR73	SE
ENSG00000058091.16	CDK14	SE
ENSG00000163626.16	COX18	SE
ENSG00000182670.13	TTC3	SE
ENSG00000141279.15	NPEPPS	SE
ENSG00000138166.5	DUSP5	SE
ENSG00000196839.12	ADA	SE
ENSG00000123992.18	DNPEP	SE
ENSG00000137075.17	RNF38	SE
ENSG00000196504.15	PRPF40A	SE
ENSG00000168421.12	RHOH	SE
ENSG00000141562.17	NARF	SE
ENSG00000162341.15	TPCN2	SE
ENSG00000079332.14	SAR1A	SE
ENSG00000153310.18	FAM49B	SE
ENSG00000160783.19	PMF1	SE
ENSG00000143727.15	ACP1	SE
ENSG00000107968.9	MAP3K8	SE
ENSG00000066117.14	SMARCD1	SE
ENSG00000163399.15	ATP1A1	SE
ENSG00000134905.16	CARS2	SE
ENSG00000137504.13	CREBZF	SE
ENSG00000124256.14	ZBP1	SE
ENSG00000100150.16	DEPDC5	SE
ENSG00000130731.15	C16orf13	SE
ENSG00000120899.17	PTK2B	SE
ENSG00000110514.19	MADD	SE
ENSG00000163249.9	CCNYL1	SE
ENSG00000084234.16	APLP2	SE
ENSG00000115523.16	GNLY	SE
ENSG00000184428.12	TOP1MT	SE
ENSG00000143337.18	TOR1AIP1	SE
ENSG00000175348.10	TMEM9B	SE
ENSG00000105926.15	MPP6	SE
ENSG00000159596.6	TMEM69	SE
ENSG00000137275.13	RIPK1	SE
ENSG00000104133.14	SPG11	SE
ENSG00000131732.11	ZCCHC9	SE
ENSG00000143742.12	SRP9	SE
ENSG00000102103.15	PQBP1	SE
ENSG00000176444.18	CLK2	SE
ENSG00000151092.16	NGLY1	SE
ENSG00000118900.14	UBN1	SE
ENSG00000225205.5	AC093818.1	SE
ENSG00000127452.8	FBXL12	SE
ENSG00000078674.17	PCM1	SE
ENSG00000119397.16	CNTRL	SE
ENSG00000172932.14	ANKRD13D	SE
ENSG00000100307.12	CBX7	SE
ENSG00000204574.12	ABCF1	SE
ENSG00000115365.11	LANCL1	SE
ENSG00000168884.14	TNIP2	SE
ENSG00000070610.14	GBA2	SE
ENSG00000096746.17	HNRNPH3	SE
ENSG00000174516.14	PELI3	SE
ENSG00000167508.10	MVD	SE
ENSG00000076108.11	BAZ2A	SE
ENSG00000170791.17	CHCHD7	SE
ENSG00000115935.16	WIPF1	SE
ENSG00000167333.12	TRIM68	SE
ENSG00000140853.15	NLRC5	SE
ENSG00000196498.13	NCOR2	SE
ENSG00000002919.14	SNX11	MXE
ENSG00000113810.15	SMC4	MXE
ENSG00000141564.13	RPTOR	MXE
ENSG00000213988.9	ZNF90	MXE
ENSG00000141293.15	SKAP1	MXE
ENSG00000239382.10	ALKBH6	MXE
ENSG00000141503.15	MINK1	MXE
ENSG00000196781.13	TLE1	MXE
ENSG00000119004.14	CYP20A1	MXE
ENSG00000073803.13	MAP3K13	MXE
ENSG00000114650.18	SCAP	MXE
ENSG00000105953.14	OGDH	MXE
ENSG00000154710.15	RABGEF1	MXE
ENSG00000188002.10	RP11-43F13.1	MXE
ENSG00000132330.16	SCLY	MXE
ENSG00000100462.15	PRMT5	MXE
ENSG00000102878.16	HSF4	MXE
ENSG00000145191.11	EIF2B5	MXE
ENSG00000166783.19	KIAA0430	MXE
ENSG00000111231.8	GPN3	MXE
ENSG00000150768.15	DLAT	MXE
ENSG00000079337.15	RAPGEF3	MXE
ENSG00000075884.12	ARHGAP15	MXE
ENSG00000166012.14	TAF1D	MXE
ENSG00000122224.17	LY9	MXE
ENSG00000101247.17	NDUFAF5	MXE
ENSG00000165637.13	VDAC2	MXE
ENSG00000146457.14	WTAP	MXE
ENSG00000116731.22	PRDM2	MXE
ENSG00000267002.2	RP11-242D8.1	MXE
ENSG00000214783.9	POLR2J4	MXE
ENSG00000111913.15	FAM65B	MXE
ENSG00000143363.15	PRUNE	MXE
ENSG00000071054.16	MAP4K4	MXE
ENSG00000133794.17	ARNTL	MXE
ENSG00000134072.10	CAMK1	MXE
ENSG00000145833.15	DDX46	MXE
ENSG00000186951.16	PPARA	MXE
ENSG00000198646.13	NCOA6	MXE
ENSG00000124523.14	SIRT5	MXE
ENSG00000080819.6	CPOX	MXE
ENSG00000001631.14	KRIT1	MXE
ENSG00000145860.11	RNF145	MXE
ENSG00000069998.12	CECR5	MXE
ENSG00000264343.5	NOTCH2NL	MXE
ENSG00000117090.14	SLAMF1	MXE
ENSG00000182985.16	CADM1	MXE
ENSG00000137073.20	UBAP2	MXE
ENSG00000182004.12	SNRPE	MXE
ENSG00000170832.12	USP32	MXE
ENSG00000144228.8	SPOPL	MXE
ENSG00000166387.11	PPFIBP2	MXE
ENSG00000127980.15	PEX1	MXE
ENSG00000104131.12	EIF3J	MXE
ENSG00000080503.20	SMARCA2	MXE
ENSG00000198900.5	TOP1	MXE
ENSG00000146833.15	TRIM4	MXE
ENSG00000196295.11	AC005154.6	MXE
ENSG00000130695.13	CEP85	MXE
ENSG00000178927.16	C17orf62	MXE
ENSG00000095794.19	CREM	MXE
ENSG00000249859.7	PVT1	MXE
ENSG00000064012.21	CASP8	MXE
ENSG00000272886.5	DCP1A	MXE
ENSG00000157823.16	AP3S2	MXE
ENSG00000089022.13	MAPKAPK5	MXE
ENSG00000172939.8	OXSR1	MXE
ENSG00000100603.13	SNW1	MXE
ENSG00000037474.14	NSUN2	MXE
ENSG00000163867.16	ZMYM6	MXE
ENSG00000102786.14	INTS6	MXE
ENSG00000104863.11	LIN7B	MXE
ENSG00000163444.11	TMEM183A	MXE
ENSG00000261740.6	RP11-345J4.5	MXE
ENSG00000132704.15	FCRL2	MXE
ENSG00000070501.11	POLB	MXE
ENSG00000166927.12	MS4A7	MXE
ENSG00000100031.18	GGT1	MXE
ENSG00000112033.13	PPARD	MXE
ENSG00000103365.15	GGA2	MXE
ENSG00000136891.13	TEX10	MXE
ENSG00000120539.14	MASTL	MXE
ENSG00000116030.16	SUMO1	MXE
ENSG00000156802.12	ATAD2	MXE
ENSG00000225470.6	JPX	MXE
ENSG00000171570.10	RAB4B-EGLN2	MXE
ENSG00000226210.3	WASH7P	MXE
ENSG00000046651.14	OFD1	MXE
ENSG00000176473.13	WDR25	MXE
ENSG00000125962.14	ARMCX5	MXE
ENSG00000053254.15	FOXN3	MXE
ENSG00000188603.16	CLN3	MXE
ENSG00000085511.19	MAP3K4	MXE
ENSG00000002822.15	MAD1L1	MXE
ENSG00000242086.8	LINC00969	MXE
ENSG00000084112.14	SSH1	MXE
ENSG00000175582.19	RAB6A	MXE
ENSG00000153214.9	TMEM87B	MXE
ENSG00000006607.13	FARP2	MXE
ENSG00000080802.18	CNOT4	MXE
ENSG00000108389.9	MTMR4	MXE
ENSG00000081189.13	MEF2C	MXE
ENSG00000144635.8	DYNC1LI1	MXE
ENSG00000166398.12	KIAA0355	MXE
ENSG00000153113.23	CAST	MXE
ENSG00000140474.12	ULK3	MXE
ENSG00000068383.18	INPP5A	MXE
ENSG00000184967.6	NOC4L	MXE
ENSG00000153207.14	AHCTF1	MXE
ENSG00000173692.12	PSMD1	MXE
ENSG00000198919.12	DZIP3	MXE
ENSG00000132680.10	KIAA0907	MXE
ENSG00000160218.12	TRAPPC10	MXE
ENSG00000033627.14	ATP6V0A1	MXE
ENSG00000139641.12	ESYT1	MXE
ENSG00000188732.10	FAM221A	MXE
ENSG00000011566.14	MAP4K3	MXE
ENSG00000147789.15	ZNF7	MXE
ENSG00000148158.16	SNX30	MXE
ENSG00000095564.13	BTAF1	MXE
ENSG00000114013.15	CD86	MXE
ENSG00000115233.11	PSMD14	MXE
ENSG00000105640.12	RPL18A	MXE
ENSG00000082438.15	COBLL1	MXE
ENSG00000010803.16	SCMH1	MXE
ENSG00000155903.11	RASA2	MXE
ENSG00000174227.15	PIGG	MXE
ENSG00000105639.18	JAK3	MXE
ENSG00000054282.15	SDCCAG8	MXE
ENSG00000010810.17	FYN	MXE
ENSG00000204469.12	PRRC2A	MXE
ENSG00000135945.9	REV1	MXE
ENSG00000215193.12	PEX26	MXE
ENSG00000100731.15	PCNX	MXE
ENSG00000135297.15	MTO1	MXE
ENSG00000175866.15	BAIAP2	MXE
ENSG00000082512.14	TRAF5	MXE
ENSG00000144224.16	UBXN4	MXE
ENSG00000164828.17	SUN1	MXE
ENSG00000198860.11	TSEN15	MXE
ENSG00000166401.13	SERPINB8	MXE
ENSG00000108854.15	SMURF2	MXE
ENSG00000162419.12	GMEB1	MXE
ENSG00000164136.16	IL15	MXE
ENSG00000106617.13	PRKAG2	MXE
ENSG00000048471.13	SNX29	MXE
ENSG00000249240.2	AC069368.3	MXE
ENSG00000090661.11	CERS4	MXE
ENSG00000197555.9	SIPA1L1	MXE
ENSG00000185324.21	CDK10	MXE
ENSG00000120254.15	MTHFD1L	MXE
ENSG00000149503.12	INCENP	MXE
ENSG00000090905.17	TNRC6A	MXE
ENSG00000139436.20	GIT2	MXE
ENSG00000259316.8	CTD-2116N17.1	MXE
ENSG00000135049.15	AGTPBP1	MXE
ENSG00000215039.6	CD27-AS1	MXE
ENSG00000091831.21	ESR1	MXE
ENSG00000110066.14	SUV420H1	MXE
ENSG00000122643.18	NT5C3A	MXE
ENSG00000163389.10	POGLUT1	MXE
ENSG00000143702.15	CEP170	MXE
ENSG00000271147.7	ARMCX5-GPRASP2	MXE
ENSG00000109323.8	MANBA	MXE
ENSG00000181929.11	PRKAG1	MXE
ENSG00000172113.8	NME6	MXE
ENSG00000132600.16	PRMT7	MXE
ENSG00000143164.15	DCAF6	MXE
ENSG00000277957.1	SENP3-EIF4A1	MXE
ENSG00000186132.14	C2orf76	MXE
ENSG00000140694.16	PARN	MXE
ENSG00000138641.15	HERC3	MXE
ENSG00000004777.18	ARHGAP33	RI
ENSG00000215041.9	NEURL4	RI
ENSG00000115042.9	FAHD2A	RI
ENSG00000106733.20	NMRK1	RI
ENSG00000214021.15	TTLL3	RI
ENSG00000114857.17	NKTR	RI
ENSG00000109736.14	MFSD10	RI
ENSG00000082014.16	SMARCD3	RI
ENSG00000212694.8	LINC01089	RI
ENSG00000115204.14	MPV17	RI
ENSG00000106346.11	USP42	RI
ENSG00000166471.10	TMEM41B	RI
ENSG00000124357.12	NAGK	RI
ENSG00000060971.17	ACAA1	RI
ENSG00000127580.15	WDR24	RI
ENSG00000137343.17	ATAT1	RI
ENSG00000100055.20	CYTH4	RI
ENSG00000179909.15	ZNF154	RI
ENSG00000111679.16	PTPN6	RI
ENSG00000187796.13	CARD9	RI
ENSG00000006015.17	C19orf60	RI
ENSG00000123737.12	EXOSC9	RI
ENSG00000170581.13	STAT2	RI
ENSG00000161914.9	ZNF653	RI
ENSG00000124067.16	SLC12A4	RI
ENSG00000161395.12	PGAP3	RI
ENSG00000197948.10	FCHSD1	RI
ENSG00000007923.15	DNAJC11	RI
ENSG00000135596.17	MICAL1	RI
ENSG00000185359.12	HGS	RI
ENSG00000149743.13	TRPT1	RI
ENSG00000160271.14	RALGDS	RI
ENSG00000171863.12	RPS7	RI
ENSG00000163930.9	BAP1	RI
ENSG00000160613.12	PCSK7	RI
ENSG00000127419.16	TMEM175	RI
ENSG00000116213.15	WRAP73	RI
ENSG00000168394.10	TAP1	RI
ENSG00000178761.14	FAM219B	RI
ENSG00000128951.13	DUT	RI
ENSG00000108788.11	MLX	RI
ENSG00000099958.14	DERL3	RI
ENSG00000120314.18	WDR55	RI
ENSG00000149582.15	TMEM25	RI
ENSG00000198208.11	RPS6KL1	RI
ENSG00000108039.17	XPNPEP1	RI
ENSG00000266714.6	MYO15B	RI
ENSG00000130511.15	SSBP4	RI
ENSG00000159348.12	CYB5R1	RI
ENSG00000179094.13	PER1	RI
ENSG00000140848.16	CPNE2	RI
ENSG00000142765.17	SYTL1	RI
ENSG00000161179.13	YDJC	RI
ENSG00000178904.18	DPY19L3	RI
ENSG00000114388.12	NPRL2	RI
ENSG00000169718.17	DUS1L	RI
ENSG00000101460.12	MAP1LC3A	RI
ENSG00000157873.17	TNFRSF14	RI
ENSG00000164068.15	RNF123	RI
ENSG00000160050.14	CCDC28B	RI
ENSG00000162772.16	ATF3	RI
ENSG00000130734.9	ATG4D	RI
ENSG00000135473.14	PAN2	RI
ENSG00000130826.15	DKC1	RI
ENSG00000134574.11	DDB2	RI
ENSG00000174177.12	CTU2	RI
ENSG00000170909.13	OSCAR	RI
ENSG00000238105.7	GOLGA2P5	RI
ENSG00000134440.11	NARS	RI
ENSG00000213983.11	AP1G2	RI
ENSG00000123349.13	PFDN5	RI
ENSG00000184470.20	TXNRD2	RI
ENSG00000112511.17	PHF1	RI
ENSG00000185024.16	BRF1	RI
ENSG00000166508.17	MCM7	RI
ENSG00000198089.14	SFI1	RI
ENSG00000119638.12	NEK9	RI
ENSG00000105699.16	LSR	RI
ENSG00000125968.8	ID1	RI
ENSG00000164896.19	FASTK	RI
ENSG00000106263.17	EIF3B	RI
ENSG00000106009.15	BRAT1	RI
ENSG00000112096.16	SOD2	RI
ENSG00000159069.13	FBXW5	RI
ENSG00000178467.17	P4HTM	RI
ENSG00000125967.16	NECAB3	RI
ENSG00000239779.6	WBP1	RI
ENSG00000100897.17	DCAF11	RI
ENSG00000165959.11	CLMN	RI
ENSG00000100219.16	XBP1	RI
ENSG00000092094.10	OSGEP	RI
ENSG00000115266.11	APC2	RI
ENSG00000135452.9	TSPAN31	RI
ENSG00000198276.13	UCKL1	RI
ENSG00000162576.16	MXRA8	RI
ENSG00000197070.13	ARRDC1	RI
ENSG00000100225.17	FBXO7	RI
ENSG00000157625.15	TAB3	RI
ENSG00000142046.14	TMEM91	RI
ENSG00000160813.6	PPP1R35	RI
ENSG00000127837.9	AAMP	RI
ENSG00000269858.5	EGLN2	RI
ENSG00000140400.14	MAN2C1	RI
ENSG00000169228.13	RAB24	RI
ENSG00000178149.16	DALRD3	RI
ENSG00000033030.13	ZCCHC8	RI
ENSG00000126759.12	CFP	RI
ENSG00000162241.12	SLC25A45	RI
ENSG00000123154.11	WDR83	RI
ENSG00000142784.15	WDTC1	RI
ENSG00000100242.15	SUN2	RI
ENSG00000184056.14	VPS33B	RI
ENSG00000158805.11	ZNF276	RI
ENSG00000196497.15	IPO4	RI
ENSG00000110619.16	CARS	RI
ENSG00000113108.17	APBB3	RI
ENSG00000130811.11	EIF3G	RI
ENSG00000149499.11	EML3	RI
ENSG00000112531.16	QKI	RI
ENSG00000087303.16	NID2	RI
ENSG00000143575.14	HAX1	RI
ENSG00000221968.8	FADS3	RI
ENSG00000158062.20	UBXN11	RI
ENSG00000189171.14	S100A13	RI
ENSG00000188878.17	FBF1	RI
ENSG00000182196.13	ARL6IP4	RI
ENSG00000147813.15	NAPRT	RI
ENSG00000115459.17	ELMOD3	RI
ENSG00000165359.14	DDX26B	RI
ENSG00000187514.14	PTMA	RI
ENSG00000102901.12	CENPT	RI
ENSG00000125503.12	PPP1R12C	RI
ENSG00000089280.18	FUS	RI
ENSG00000197114.11	ZGPAT	RI
ENSG00000130177.14	CDC16	RI
ENSG00000071564.14	TCF3	RI
ENSG00000125746.14	EML2	RI
ENSG00000174775.16	HRAS	RI
ENSG00000156675.15	RAB11FIP1	RI
ENSG00000156873.15	PHKG2	RI
ENSG00000077454.15	LRCH4	RI
ENSG00000105726.16	ATP13A1	RI
ENSG00000089094.16	KDM2B	RI
ENSG00000111012.9	CYP27B1	RI
ENSG00000116353.15	MECR	RI
ENSG00000139613.11	SMARCC2	RI
ENSG00000099622.13	CIRBP	RI
ENSG00000120509.10	PDZD11	RI
ENSG00000099840.13	IZUMO4	RI
ENSG00000100365.14	NCF4	RI
ENSG00000148824.18	MTG1	RI
ENSG00000100918.12	REC8	RI
ENSG00000103024.7	NME3	RI
ENSG00000074582.12	BCS1L	RI
ENSG00000006744.18	ELAC2	RI
ENSG00000012822.15	CALCOCO1	RI
ENSG00000182087.12	TMEM259	RI
ENSG00000127328.21	RAB3IP	RI
ENSG00000102710.19	SUPT20H	A3
ENSG00000089127.12	OAS1	A3
ENSG00000100335.12	MIEF1	A3
ENSG00000082898.16	XPO1	A3
ENSG00000148803.11	FUOM	A3
ENSG00000248592.7	TMEM110-MUSTN1	A3
ENSG00000141959.16	PFKL	A3
ENSG00000158850.14	B4GALT3	A3
ENSG00000142330.19	CAPN10	A3
ENSG00000156504.16	FAM122B	A3
ENSG00000003056.7	M6PR	A3
ENSG00000145740.18	SLC30A5	A3
ENSG00000196678.13	ERI2	A3
ENSG00000126246.9	IGFLR1	A3
ENSG00000266967.6	AARSD1	A3
ENSG00000235194.8	PPP1R3E	A3
ENSG00000106415.12	GLCCI1	A3
ENSG00000065883.14	CDK13	A3
ENSG00000172725.13	CORO1B	A3
ENSG00000119777.18	TMEM214	A3
ENSG00000180902.16	D2HGDH	A3
ENSG00000107223.12	EDF1	A3
ENSG00000174748.18	RPL15	A3
ENSG00000163584.17	RPL22L1	A3
ENSG00000104946.10	TBC1D17	A3
ENSG00000141642.8	ELAC1	A3
ENSG00000115525.16	ST3GAL5	A3
ENSG00000083454.21	P2RX5	A3
ENSG00000198563.13	DDX39B	A3
ENSG00000146826.14	C7orf43	A3
ENSG00000132199.18	ENOSF1	A3
ENSG00000183337.16	BCOR	A3
ENSG00000185485.14	SDHAP1	A3
ENSG00000101473.16	ACOT8	A3
ENSG00000008710.17	PKD1	A3
ENSG00000262919.7	FAM58A	A3
ENSG00000133641.17	C12orf29	A3
ENSG00000167930.15	FAM234A	A3
ENSG00000173559.12	NABP1	A3
ENSG00000165458.13	INPPL1	A3
ENSG00000204351.11	SKIV2L	A3
ENSG00000032444.15	PNPLA6	A3
ENSG00000040487.12	PQLC2	A3
ENSG00000113240.12	CLK4	A3
ENSG00000142186.16	SCYL1	A3
ENSG00000151923.17	TIAL1	A3
ENSG00000003756.16	RBM5	A3
ENSG00000110057.7	UNC93B1	A3
ENSG00000087087.18	SRRT	A3
ENSG00000114745.13	GORASP1	A3
ENSG00000184508.10	HDDC3	A3
ENSG00000120699.12	EXOSC8	A3
ENSG00000095059.15	DHPS	A3
ENSG00000213593.9	TMX2	A3
ENSG00000168653.10	NDUFS5	A5
ENSG00000058673.15	ZC3H11A	A5
ENSG00000185504.16	FAAP100	A5
ENSG00000172831.11	CES2	A5
ENSG00000138688.15	KIAA1109	A5
ENSG00000165195.14	PIGA	A5
ENSG00000090686.15	USP48	A5
ENSG00000082258.12	CCNT2	A5
ENSG00000049656.13	CLPTM1L	A5
ENSG00000163378.13	EOGT	A5
ENSG00000214063.10	TSPAN4	A5
ENSG00000141560.14	FN3KRP	A5
ENSG00000100395.14	L3MBTL2	A5
ENSG00000139624.12	CERS5	A5
ENSG00000125676.19	THOC2	A5
ENSG00000150991.14	UBC	A5
ENSG00000006534.15	ALDH3B1	A5
ENSG00000102125.15	TAZ	A5
ENSG00000134030.13	CTIF	A5
ENSG00000110583.12	NAA40	A5
ENSG00000125459.14	MSTO1	A5
ENSG00000168958.19	MFF	A5
ENSG00000058063.15	ATP11B	A5
ENSG00000184922.13	FMNL1	A5
ENSG00000148985.19	PGAP2	A5
ENSG00000099956.18	SMARCB1	A5
ENSG00000068079.7	IFI35	A5
ENSG00000165046.12	LETM2	A5
ENSG00000104936.17	DMPK	A5
ENSG00000006634.7	DBF4	A5
ENSG00000100564.8	PIGH	A5
ENSG00000134291.11	TMEM106C	A5
ENSG00000130305.16	NSUN5	A5
ENSG00000166946.13	CCNDBP1	A5
ENSG00000102100.15	SLC35A2	A5
ENSG00000101911.12	PRPS2	A5
ENSG00000133858.15	ZFC3H1	A5
ENSG00000125629.14	INSIG2	A5
ENSG00000010361.13	FUZ	A5
ENSG00000143382.13	ADAMTSL4	A5
ENSG00000273154.3	RP4-583P15.15	A5
ENSG00000266173.5	STRADA	A5
ENSG00000163349.21	HIPK1	A5
ENSG00000104859.14	CLASRP	A5
ENSG00000126456.15	IRF3	A5
ENSG00000133895.14	MEN1	A5
ENSG00000206149.10	HERC2P9	A5
ENSG00000143774.16	GUK1	A5
ENSG00000219200.11	RNASEK	A5

## Sheet: gain1q
geneID	geneSYM	group
ENSG00000165819.11	METTL3	SE
ENSG00000214719.11	AC005562.1	SE
ENSG00000070759.16	TESK2	SE
ENSG00000160957.12	RECQL4	SE
ENSG00000156875.13	HIAT1	SE
ENSG00000158552.12	ZFAND2B	SE
ENSG00000154222.14	CC2D1B	SE
ENSG00000022567.9	SLC45A4	SE
ENSG00000273000.5	KB-1572G7.2	SE
ENSG00000163660.11	CCNL1	SE
ENSG00000073849.14	ST6GAL1	SE
ENSG00000114209.14	PDCD10	SE
ENSG00000114120.11	SLC25A36	SE
ENSG00000113013.12	HSPA9	SE
ENSG00000185596.16	WASH3P	SE
ENSG00000054267.20	ARID4B	SE
ENSG00000154781.15	CCDC174	SE
ENSG00000105176.17	URI1	SE
ENSG00000162961.13	DPY30	SE
ENSG00000166046.10	TCP11L2	SE
ENSG00000198793.12	MTOR	SE
ENSG00000144589.20	STK11IP	SE
ENSG00000105619.13	TFPT	SE
ENSG00000058673.15	ZC3H11A	SE
ENSG00000184787.18	UBE2G2	SE
ENSG00000100888.12	CHD8	SE
ENSG00000115875.18	SRSF7	SE
ENSG00000066379.14	ZNRD1	SE
ENSG00000135723.13	FHOD1	SE
ENSG00000158545.15	ZC3H18	SE
ENSG00000101084.16	C20orf24	SE
ENSG00000164758.7	MED30	SE
ENSG00000137776.16	SLTM	SE
ENSG00000159592.10	GPBP1L1	SE
ENSG00000075568.16	TMEM131	SE
ENSG00000137500.9	CCDC90B	SE
ENSG00000035928.14	RFC1	SE
ENSG00000170088.13	TMEM192	SE
ENSG00000124357.12	NAGK	SE
ENSG00000064102.14	ASUN	SE
ENSG00000172262.11	ZNF131	SE
ENSG00000074370.17	ATP2A3	SE
ENSG00000105223.19	PLD3	SE
ENSG00000178921.13	PFAS	SE
ENSG00000120694.19	HSPH1	SE
ENSG00000106603.17	COA1	SE
ENSG00000109320.11	NFKB1	SE
ENSG00000231721.6	LINC-PINT	SE
ENSG00000214046.8	SMIM7	SE
ENSG00000103091.14	WDR59	SE
ENSG00000213928.8	IRF9	SE
ENSG00000198815.8	FOXJ3	SE
ENSG00000089154.10	GCN1	SE
ENSG00000152061.22	RABGAP1L	SE
ENSG00000197256.10	KANK2	SE
ENSG00000106028.10	SSBP1	SE
ENSG00000178950.16	GAK	SE
ENSG00000145191.11	EIF2B5	SE
ENSG00000146872.17	TLK2	SE
ENSG00000136436.14	CALCOCO2	SE
ENSG00000170037.13	CNTROB	SE
ENSG00000161526.14	SAP30BP	SE
ENSG00000113369.8	ARRDC3	SE
ENSG00000158773.14	USF1	SE
ENSG00000255857.5	PXN-AS1	SE
ENSG00000106077.18	ABHD11	SE
ENSG00000122224.17	LY9	SE
ENSG00000239857.6	GET4	SE
ENSG00000148840.10	PPRC1	SE
ENSG00000123358.19	NR4A1	SE
ENSG00000087157.18	PGS1	SE
ENSG00000130706.12	ADRM1	SE
ENSG00000141258.12	SGSM2	SE
ENSG00000185163.9	DDX51	SE
ENSG00000096070.19	BRPF3	SE
ENSG00000213341.10	CHUK	SE
ENSG00000131051.21	RBM39	SE
ENSG00000100528.11	CNIH1	SE
ENSG00000118855.18	MFSD1	SE
ENSG00000214022.11	REPIN1	SE
ENSG00000134262.12	AP4B1	SE
ENSG00000205531.12	NAP1L4	SE
ENSG00000047346.12	FAM214A	SE
ENSG00000184047.15	DIABLO	SE
ENSG00000267121.5	CTD-2020K17.1	SE
ENSG00000120685.19	PROSER1	SE
ENSG00000117625.13	RCOR3	SE
ENSG00000186866.16	POFUT2	SE
ENSG00000064313.11	TAF2	SE
ENSG00000169682.17	SPNS1	SE
ENSG00000117153.15	KLHL12	SE
ENSG00000104517.12	UBR5	SE
ENSG00000100241.20	SBF1	SE
ENSG00000197965.11	MPZL1	SE
ENSG00000154832.14	CXXC1	SE
ENSG00000079805.16	DNM2	SE
ENSG00000135074.15	ADAM19	SE
ENSG00000117143.13	UAP1	SE
ENSG00000197586.12	ENTPD6	SE
ENSG00000138796.15	HADH	SE
ENSG00000111412.5	C12orf49	SE
ENSG00000175066.15	GK5	SE
ENSG00000198837.9	DENND4B	SE
ENSG00000113569.15	NUP155	SE
ENSG00000107104.18	KANK1	SE
ENSG00000185811.16	IKZF1	SE
ENSG00000136754.16	ABI1	SE
ENSG00000065491.8	TBC1D22B	SE
ENSG00000153066.12	TXNDC11	SE
ENSG00000013561.17	RNF14	SE
ENSG00000015475.18	BID	SE
ENSG00000134352.19	IL6ST	SE
ENSG00000134248.13	LAMTOR5	SE
ENSG00000100614.17	PPM1A	SE
ENSG00000117676.13	RPS6KA1	SE
ENSG00000117410.13	ATP6V0B	SE
ENSG00000118260.14	CREB1	SE
ENSG00000139218.17	SCAF11	SE
ENSG00000213923.10	CSNK1E	SE
ENSG00000004534.14	RBM6	SE
ENSG00000085185.15	BCORL1	SE
ENSG00000113387.11	SUB1	SE
ENSG00000163412.12	EIF4E3	SE
ENSG00000127481.14	UBR4	SE
ENSG00000197043.13	ANXA6	SE
ENSG00000006831.9	ADIPOR2	SE
ENSG00000015171.18	ZMYND11	SE
ENSG00000076242.14	MLH1	SE
ENSG00000007202.14	KIAA0100	SE
ENSG00000158122.11	AAED1	SE
ENSG00000114316.12	USP4	SE
ENSG00000108039.17	XPNPEP1	SE
ENSG00000154889.16	MPPE1	SE
ENSG00000112078.13	KCTD20	SE
ENSG00000135930.13	EIF4E2	SE
ENSG00000099331.13	MYO9B	SE
ENSG00000115677.16	HDLBP	SE
ENSG00000099849.14	RASSF7	SE
ENSG00000020426.10	MNAT1	SE
ENSG00000141456.14	PELP1	SE
ENSG00000078304.19	PPP2R5C	SE
ENSG00000086015.20	MAST2	SE
ENSG00000267080.5	ASB16-AS1	SE
ENSG00000137411.16	VARS2	SE
ENSG00000130511.15	SSBP4	SE
ENSG00000103194.15	USP10	SE
ENSG00000080822.16	CLDND1	SE
ENSG00000163644.14	PPM1K	SE
ENSG00000132376.19	INPP5K	SE
ENSG00000100139.13	MICALL1	SE
ENSG00000163516.13	ANKZF1	SE
ENSG00000134470.19	IL15RA	SE
ENSG00000176783.14	RUFY1	SE
ENSG00000167851.13	CD300A	SE
ENSG00000213782.7	DDX47	SE
ENSG00000111642.14	CHD4	SE
ENSG00000161179.13	YDJC	SE
ENSG00000153560.11	UBP1	SE
ENSG00000080503.20	SMARCA2	SE
ENSG00000141076.17	CIRH1A	SE
ENSG00000119720.17	NRDE2	SE
ENSG00000196182.10	STK40	SE
ENSG00000163818.16	LZTFL1	SE
ENSG00000100722.18	ZC3H14	SE
ENSG00000122912.14	SLC25A16	SE
ENSG00000104671.7	DCTN6	SE
ENSG00000158864.12	NDUFS2	SE
ENSG00000167323.9	STIM1	SE
ENSG00000153006.14	SREK1IP1	SE
ENSG00000140526.16	ABHD2	SE
ENSG00000126464.13	PRR12	SE
ENSG00000162613.16	FUBP1	SE
ENSG00000136560.13	TANK	SE
ENSG00000142002.16	DPP9	SE
ENSG00000123983.13	ACSL3	SE
ENSG00000166411.13	IDH3A	SE
ENSG00000197535.14	MYO5A	SE
ENSG00000015676.17	NUDCD3	SE
ENSG00000172725.13	CORO1B	SE
ENSG00000163328.13	GPR155	SE
ENSG00000095794.19	CREM	SE
ENSG00000159346.12	ADIPOR1	SE
ENSG00000197343.10	ZNF655	SE
ENSG00000166971.16	AKTIP	SE
ENSG00000225697.10	SLC26A6	SE
ENSG00000111554.14	MDM1	SE
ENSG00000197329.11	PELI1	SE
ENSG00000142687.17	KIAA0319L	SE
ENSG00000085978.21	ATG16L1	SE
ENSG00000124608.4	AARS2	SE
ENSG00000144504.15	ANKMY1	SE
ENSG00000155465.18	SLC7A7	SE
ENSG00000111145.7	ELK3	SE
ENSG00000178802.17	MPI	SE
ENSG00000101246.19	ARFRP1	SE
ENSG00000157869.14	RAB28	SE
ENSG00000108946.14	PRKAR1A	SE
ENSG00000217555.12	CKLF	SE
ENSG00000124181.14	PLCG1	SE
ENSG00000083838.15	ZNF446	SE
ENSG00000132780.16	NASP	SE
ENSG00000138074.14	SLC5A6	SE
ENSG00000151503.12	NCAPD3	SE
ENSG00000175309.14	PHYKPL	SE
ENSG00000146963.17	LUC7L2	SE
ENSG00000156599.10	ZDHHC5	SE
ENSG00000107862.4	GBF1	SE
ENSG00000108848.15	LUC7L3	SE
ENSG00000128699.13	ORMDL1	SE
ENSG00000038219.12	BOD1L1	SE
ENSG00000258461.5	RP11-164J13.1	SE
ENSG00000103994.16	ZNF106	SE
ENSG00000120910.14	PPP3CC	SE
ENSG00000129667.12	RHBDF2	SE
ENSG00000099917.17	MED15	SE
ENSG00000070501.11	POLB	SE
ENSG00000143612.18	C1orf43	SE
ENSG00000101040.19	ZMYND8	SE
ENSG00000260083.1	MIR762HG	SE
ENSG00000168488.18	ATXN2L	SE
ENSG00000159363.17	ATP13A2	SE
ENSG00000151725.11	CENPU	SE
ENSG00000100100.12	PIK3IP1	SE
ENSG00000134884.13	ARGLU1	SE
ENSG00000179195.15	ZNF664	SE
ENSG00000076928.17	ARHGEF1	SE
ENSG00000150593.15	PDCD4	SE
ENSG00000132740.8	IGHMBP2	SE
ENSG00000177311.10	ZBTB38	SE
ENSG00000156983.15	BRPF1	SE
ENSG00000113658.16	SMAD5	SE
ENSG00000204397.7	CARD16	SE
ENSG00000160972.9	PPP1R16A	SE
ENSG00000111832.12	RWDD1	SE
ENSG00000182287.13	AP1S2	SE
ENSG00000163565.18	IFI16	SE
ENSG00000173418.11	NAA20	SE
ENSG00000185627.17	PSMD13	SE
ENSG00000183655.12	KLHL25	SE
ENSG00000168393.12	DTYMK	SE
ENSG00000126226.21	PCID2	SE
ENSG00000188603.16	CLN3	SE
ENSG00000100038.19	TOP3B	SE
ENSG00000040341.17	STAU2	SE
ENSG00000146067.15	FAM193B	SE
ENSG00000119688.20	ABCD4	SE
ENSG00000176454.13	LPCAT4	SE
ENSG00000129484.13	PARP2	SE
ENSG00000160688.18	FLAD1	SE
ENSG00000182108.9	DEXI	SE
ENSG00000183696.13	UPP1	SE
ENSG00000114439.18	BBX	SE
ENSG00000110888.17	CAPRIN2	SE
ENSG00000075711.20	DLG1	SE
ENSG00000106591.3	MRPL32	SE
ENSG00000062598.17	ELMO2	SE
ENSG00000182872.15	RBM10	SE
ENSG00000100982.11	PCIF1	SE
ENSG00000120370.12	GORAB	SE
ENSG00000171206.13	TRIM8	SE
ENSG00000248333.8	CDK11B	SE
ENSG00000175582.19	RAB6A	SE
ENSG00000130723.17	PRRC2B	SE
ENSG00000186088.15	GSAP	SE
ENSG00000169592.14	INO80E	SE
ENSG00000143393.16	PI4KB	SE
ENSG00000066322.12	ELOVL1	SE
ENSG00000113716.12	HMGXB3	SE
ENSG00000112592.12	TBP	SE
ENSG00000188917.14	TRMT2B	SE
ENSG00000158941.16	CCAR2	SE
ENSG00000167522.14	ANKRD11	SE
ENSG00000168827.14	GFM1	SE
ENSG00000112851.14	ERBB2IP	SE
ENSG00000162086.14	ZNF75A	SE
ENSG00000172534.13	HCFC1	SE
ENSG00000204152.10	TIMM23B	SE
ENSG00000102125.15	TAZ	SE
ENSG00000117335.18	CD46	SE
ENSG00000116750.13	UCHL5	SE
ENSG00000108590.10	MED31	SE
ENSG00000137944.16	CCBL2	SE
ENSG00000164253.12	WDR41	SE
ENSG00000221829.9	FANCG	SE
ENSG00000161265.14	U2AF1L4	SE
ENSG00000074319.12	TSG101	SE
ENSG00000198771.10	RCSD1	SE
ENSG00000112576.12	CCND3	SE
ENSG00000124228.14	DDX27	SE
ENSG00000141568.19	FOXK2	SE
ENSG00000132300.18	PTCD3	SE
ENSG00000171204.12	TMEM126B	SE
ENSG00000184277.12	TM2D3	SE
ENSG00000095319.14	NUP188	SE
ENSG00000095585.16	BLNK	SE
ENSG00000088808.16	PPP1R13B	SE
ENSG00000101407.12	TTI1	SE
ENSG00000168883.19	USP39	SE
ENSG00000165233.17	CARD19	SE
ENSG00000127314.17	RAP1B	SE
ENSG00000141524.15	TMC6	SE
ENSG00000166169.16	POLL	SE
ENSG00000184162.14	NR2C2AP	SE
ENSG00000133316.15	WDR74	SE
ENSG00000143801.16	PSEN2	SE
ENSG00000168958.19	MFF	SE
ENSG00000138468.15	SENP7	SE
ENSG00000196547.14	MAN2A2	SE
ENSG00000114956.19	DGUOK	SE
ENSG00000083845.8	RPS5	SE
ENSG00000205981.6	DNAJC19	SE
ENSG00000100226.15	GTPBP1	SE
ENSG00000101811.13	CSTF2	SE
ENSG00000134324.11	LPIN1	SE
ENSG00000228409.5	CCT6P1	SE
ENSG00000112739.16	PRPF4B	SE
ENSG00000184922.13	FMNL1	SE
ENSG00000163681.14	SLMAP	SE
ENSG00000108669.16	CYTH1	SE
ENSG00000110851.11	PRDM4	SE
ENSG00000064726.9	BTBD1	SE
ENSG00000091409.14	ITGA6	SE
ENSG00000138326.18	RPS24	SE
ENSG00000170802.15	FOXN2	SE
ENSG00000160218.12	TRAPPC10	SE
ENSG00000042088.13	TDP1	SE
ENSG00000163719.18	MTMR14	SE
ENSG00000109920.12	FNBP4	SE
ENSG00000100376.11	FAM118A	SE
ENSG00000100280.16	AP1B1	SE
ENSG00000100429.17	HDAC10	SE
ENSG00000123562.16	MORF4L2	SE
ENSG00000123636.17	BAZ2B	SE
ENSG00000150787.7	PTS	SE
ENSG00000120805.13	ARL1	SE
ENSG00000183337.16	BCOR	SE
ENSG00000051128.18	HOMER3	SE
ENSG00000181852.17	RNF41	SE
ENSG00000070831.15	CDC42	SE
ENSG00000113648.16	H2AFY	SE
ENSG00000186111.8	PIP5K1C	SE
ENSG00000117868.15	ESYT2	SE
ENSG00000178971.13	CTC1	SE
ENSG00000179532.12	DNHD1	SE
ENSG00000144136.10	SLC20A1	SE
ENSG00000161217.11	PCYT1A	SE
ENSG00000007312.12	CD79B	SE
ENSG00000140650.11	PMM2	SE
ENSG00000143374.14	TARS2	SE
ENSG00000178719.16	GRINA	SE
ENSG00000116337.15	AMPD2	SE
ENSG00000203667.9	COX20	SE
ENSG00000120709.10	FAM53C	SE
ENSG00000186716.19	BCR	SE
ENSG00000196924.14	FLNA	SE
ENSG00000176986.15	SEC24C	SE
ENSG00000112972.14	HMGCS1	SE
ENSG00000159658.10	EFCAB14	SE
ENSG00000117620.12	SLC35A3	SE
ENSG00000185122.10	HSF1	SE
ENSG00000163714.17	U2SURP	SE
ENSG00000163932.13	PRKCD	SE
ENSG00000160087.20	UBE2J2	SE
ENSG00000157540.19	DYRK1A	SE
ENSG00000269893.6	SNHG8	SE
ENSG00000133641.17	C12orf29	SE
ENSG00000148396.18	SEC16A	SE
ENSG00000143537.13	ADAM15	SE
ENSG00000130402.11	ACTN4	SE
ENSG00000183955.12	SETD8	SE
ENSG00000140199.11	SLC12A6	SE
ENSG00000223501.8	VPS52	SE
ENSG00000175054.14	ATR	SE
ENSG00000198794.11	SCAMP5	SE
ENSG00000145901.14	TNIP1	SE
ENSG00000102309.12	PIN4	SE
ENSG00000129235.10	TXNDC17	SE
ENSG00000167515.10	TRAPPC2L	SE
ENSG00000259248.5	USP3-AS1	SE
ENSG00000242372.6	EIF6	SE
ENSG00000156030.12	ELMSAN1	SE
ENSG00000118197.13	DDX59	SE
ENSG00000003509.15	NDUFAF7	SE
ENSG00000167536.13	DHRS13	SE
ENSG00000058262.9	SEC61A1	SE
ENSG00000100439.10	ABHD4	SE
ENSG00000093183.13	SEC22C	SE
ENSG00000155561.14	NUP205	SE
ENSG00000143761.13	ARF1	SE
ENSG00000164654.15	MIOS	SE
ENSG00000082438.15	COBLL1	SE
ENSG00000135506.15	OS9	SE
ENSG00000166946.13	CCNDBP1	SE
ENSG00000165458.13	INPPL1	SE
ENSG00000153317.14	ASAP1	SE
ENSG00000029725.16	RABEP1	SE
ENSG00000234127.8	TRIM26	SE
ENSG00000135439.11	AGAP2	SE
ENSG00000103111.14	MON1B	SE
ENSG00000116754.13	SRSF11	SE
ENSG00000148399.11	DPH7	SE
ENSG00000122490.18	PQLC1	SE
ENSG00000196776.14	CD47	SE
ENSG00000147457.13	CHMP7	SE
ENSG00000042445.13	RETSAT	SE
ENSG00000077235.17	GTF3C1	SE
ENSG00000160714.9	UBE2Q1	SE
ENSG00000254709.7	IGLL5	SE
ENSG00000138621.11	PPCDC	SE
ENSG00000140995.16	DEF8	SE
ENSG00000153391.15	INO80C	SE
ENSG00000140521.11	POLG	SE
ENSG00000126214.21	KLC1	SE
ENSG00000132005.8	RFX1	SE
ENSG00000140943.16	MBTPS1	SE
ENSG00000139631.18	CSAD	SE
ENSG00000167110.16	GOLGA2	SE
ENSG00000077458.12	FAM76B	SE
ENSG00000170776.19	AKAP13	SE
ENSG00000121067.17	SPOP	SE
ENSG00000126107.14	HECTD3	SE
ENSG00000102312.20	PORCN	SE
ENSG00000131446.16	MGAT1	SE
ENSG00000160752.14	FDPS	SE
ENSG00000159140.17	SON	SE
ENSG00000100099.20	HPS4	SE
ENSG00000076984.17	MAP2K7	SE
ENSG00000154582.16	TCEB1	SE
ENSG00000161405.16	IKZF3	SE
ENSG00000198909.7	MAP3K3	SE
ENSG00000068120.14	COASY	SE
ENSG00000122033.14	MTIF3	SE
ENSG00000166266.13	CUL5	SE
ENSG00000165271.16	NOL6	SE
ENSG00000136270.13	TBRG4	SE
ENSG00000148832.14	PAOX	SE
ENSG00000165689.16	SDCCAG3	SE
ENSG00000188739.14	RBM34	SE
ENSG00000092330.15	TINF2	SE
ENSG00000101882.9	NKAP	SE
ENSG00000196792.11	STRN3	SE
ENSG00000109062.9	SLC9A3R1	SE
ENSG00000023191.16	RNH1	SE
ENSG00000169057.19	MECP2	SE
ENSG00000086666.18	ZFAND6	SE
ENSG00000159761.14	C16orf86	SE
ENSG00000122026.10	RPL21	SE
ENSG00000129351.17	ILF3	SE
ENSG00000170632.13	ARMC10	SE
ENSG00000130749.9	ZC3H4	SE
ENSG00000151239.13	TWF1	SE
ENSG00000070669.16	ASNS	SE
ENSG00000117859.18	OSBPL9	SE
ENSG00000111711.9	GOLT1B	SE
ENSG00000167548.14	KMT2D	SE
ENSG00000115685.14	PPP1R7	SE
ENSG00000164329.13	PAPD4	SE
ENSG00000109685.17	WHSC1	SE
ENSG00000078589.12	P2RY10	SE
ENSG00000198925.10	ATG9A	SE
ENSG00000164576.11	SAP30L	SE
ENSG00000168591.15	TMUB2	SE
ENSG00000142208.15	AKT1	SE
ENSG00000173209.22	AHSA2	SE
ENSG00000145041.15	VPRBP	SE
ENSG00000114796.15	KLHL24	SE
ENSG00000187742.14	SECISBP2	SE
ENSG00000147419.16	CCDC25	SE
ENSG00000168005.8	C11orf84	SE
ENSG00000167491.17	GATAD2A	SE
ENSG00000144597.13	EAF1	SE
ENSG00000125482.12	TTF1	SE
ENSG00000072062.13	PRKACA	SE
ENSG00000117543.19	DPH5	SE
ENSG00000115310.17	RTN4	SE
ENSG00000204054.12	LINC00963	SE
ENSG00000134697.12	GNL2	SE
ENSG00000136147.16	PHF11	SE
ENSG00000105618.13	PRPF31	SE
ENSG00000003756.16	RBM5	SE
ENSG00000250903.8	GMDS-AS1	SE
ENSG00000176142.12	TMEM39A	SE
ENSG00000106723.16	SPIN1	SE
ENSG00000116679.15	IVNS1ABP	SE
ENSG00000144524.17	COPS7B	SE
ENSG00000175354.18	PTPN2	SE
ENSG00000142655.12	PEX14	SE
ENSG00000157881.13	PANK4	SE
ENSG00000100401.19	RANGAP1	SE
ENSG00000118058.20	KMT2A	SE
ENSG00000102908.20	NFAT5	SE
ENSG00000176155.18	CCDC57	SE
ENSG00000149428.18	HYOU1	SE
ENSG00000137166.14	FOXP4	SE
ENSG00000169155.9	ZBTB43	SE
ENSG00000170473.16	PYM1	SE
ENSG00000167106.11	FAM102A	SE
ENSG00000116001.15	TIA1	SE
ENSG00000099785.10	MARCH2	SE
ENSG00000082641.15	NFE2L1	SE
ENSG00000125107.16	CNOT1	SE
ENSG00000123146.19	ADGRE5	SE
ENSG00000058272.16	PPP1R12A	SE
ENSG00000115268.9	RPS15	SE
ENSG00000146223.14	RPL7L1	SE
ENSG00000120798.16	NR2C1	SE
ENSG00000124783.12	SSR1	SE
ENSG00000025796.13	SEC63	SE
ENSG00000122085.16	MTERF4	SE
ENSG00000213047.11	DENND1B	SE
ENSG00000186635.14	ARAP1	SE
ENSG00000103657.13	HERC1	SE
ENSG00000175470.18	PPP2R2D	SE
ENSG00000168010.10	ATG16L2	SE
ENSG00000147854.16	UHRF2	SE
ENSG00000137502.9	RAB30	SE
ENSG00000221978.11	CCNL2	SE
ENSG00000111737.11	RAB35	SE
ENSG00000185347.17	C14orf80	SE
ENSG00000163935.13	SFMBT1	SE
ENSG00000139436.20	GIT2	SE
ENSG00000156860.15	FBRS	SE
ENSG00000197037.10	ZSCAN25	SE
ENSG00000225648.5	SBDSP1	SE
ENSG00000150401.14	DCUN1D2	SE
ENSG00000257103.8	LSM14A	SE
ENSG00000114062.17	UBE3A	SE
ENSG00000196655.9	TRAPPC4	SE
ENSG00000138592.13	USP8	SE
ENSG00000121578.12	B4GALT4	SE
ENSG00000177082.12	WDR73	SE
ENSG00000013441.15	CLK1	SE
ENSG00000181704.11	YIPF6	SE
ENSG00000058091.16	CDK14	SE
ENSG00000182670.13	TTC3	SE
ENSG00000136932.13	TRMO	SE
ENSG00000143740.14	SNAP47	SE
ENSG00000123992.18	DNPEP	SE
ENSG00000114745.13	GORASP1	SE
ENSG00000137075.17	RNF38	SE
ENSG00000196504.15	PRPF40A	SE
ENSG00000071243.15	ING3	SE
ENSG00000139644.12	TMBIM6	SE
ENSG00000079332.14	SAR1A	SE
ENSG00000153310.18	FAM49B	SE
ENSG00000205581.10	HMGN1	SE
ENSG00000143727.15	ACP1	SE
ENSG00000182173.12	TSEN54	SE
ENSG00000107968.9	MAP3K8	SE
ENSG00000066117.14	SMARCD1	SE
ENSG00000119314.15	PTBP3	SE
ENSG00000167703.14	SLC43A2	SE
ENSG00000134905.16	CARS2	SE
ENSG00000137504.13	CREBZF	SE
ENSG00000134815.18	DHX34	SE
ENSG00000157450.15	RNF111	SE
ENSG00000143774.16	GUK1	SE
ENSG00000124256.14	ZBP1	SE
ENSG00000120899.17	PTK2B	SE
ENSG00000084234.16	APLP2	SE
ENSG00000143337.18	TOR1AIP1	SE
ENSG00000175348.10	TMEM9B	SE
ENSG00000159596.6	TMEM69	SE
ENSG00000165416.14	SUGT1	SE
ENSG00000283103.1	LLNLR-245B6.1	SE
ENSG00000131732.11	ZCCHC9	SE
ENSG00000143742.12	SRP9	SE
ENSG00000102103.15	PQBP1	SE
ENSG00000151092.16	NGLY1	SE
ENSG00000118900.14	UBN1	SE
ENSG00000225205.5	AC093818.1	SE
ENSG00000078674.17	PCM1	SE
ENSG00000085733.15	CTTN	SE
ENSG00000172932.14	ANKRD13D	SE
ENSG00000204574.12	ABCF1	SE
ENSG00000168884.14	TNIP2	SE
ENSG00000070610.14	GBA2	SE
ENSG00000096746.17	HNRNPH3	SE
ENSG00000167508.10	MVD	SE
ENSG00000076108.11	BAZ2A	SE
ENSG00000115935.16	WIPF1	SE
ENSG00000080845.17	DLGAP4	SE
ENSG00000101608.12	MYL12A	SE
ENSG00000140853.15	NLRC5	SE
ENSG00000196498.13	NCOR2	SE
ENSG00000213445.8	SIPA1	SE
ENSG00000134013.15	LOXL2	MXE
ENSG00000177200.15	CHD9	MXE
ENSG00000185164.14	NOMO2	MXE
ENSG00000133318.13	RTN3	MXE
ENSG00000113597.17	TRAPPC13	MXE
ENSG00000114857.17	NKTR	MXE
ENSG00000132549.18	VPS13B	MXE
ENSG00000109736.14	MFSD10	MXE
ENSG00000085377.13	PREP	MXE
ENSG00000134602.15	STK26	MXE
ENSG00000004455.16	AK2	MXE
ENSG00000218739.9	CEBPZOS	MXE
ENSG00000119004.14	CYP20A1	MXE
ENSG00000114650.18	SCAP	MXE
ENSG00000198604.10	BAZ1A	MXE
ENSG00000164008.13	C1orf50	MXE
ENSG00000154710.15	RABGEF1	MXE
ENSG00000188002.10	RP11-43F13.1	MXE
ENSG00000184220.10	CMSS1	MXE
ENSG00000198718.12	FAM179B	MXE
ENSG00000070476.14	ZXDC	MXE
ENSG00000117305.14	HMGCL	MXE
ENSG00000104177.17	MYEF2	MXE
ENSG00000185344.13	ATP6V0A2	MXE
ENSG00000124571.17	XPO5	MXE
ENSG00000165219.21	GAPVD1	MXE
ENSG00000158796.16	DEDD	MXE
ENSG00000164975.15	SNAPC3	MXE
ENSG00000188647.12	PTAR1	MXE
ENSG00000169905.12	TOR1AIP2	MXE
ENSG00000100154.14	TTC28	MXE
ENSG00000119912.15	IDE	MXE
ENSG00000196937.10	FAM3C	MXE
ENSG00000138688.15	KIAA1109	MXE
ENSG00000136280.15	CCM2	MXE
ENSG00000059145.18	UNKL	MXE
ENSG00000089057.14	SLC23A2	MXE
ENSG00000182973.18	CNOT10	MXE
ENSG00000165637.13	VDAC2	MXE
ENSG00000089876.11	DHX32	MXE
ENSG00000258539.1	RP11-12J10.3	MXE
ENSG00000146457.14	WTAP	MXE
ENSG00000185158.12	LRRC37B	MXE
ENSG00000164180.13	TMEM161B	MXE
ENSG00000139725.7	RHOF	MXE
ENSG00000257621.7	PSMA3-AS1	MXE
ENSG00000168255.19	POLR2J3	MXE
ENSG00000165138.17	ANKS6	MXE
ENSG00000116731.22	PRDM2	MXE
ENSG00000167733.13	HSD11B1L	MXE
ENSG00000183826.16	BTBD9	MXE
ENSG00000166128.12	RAB8B	MXE
ENSG00000080815.18	PSEN1	MXE
ENSG00000131778.17	CHD1L	MXE
ENSG00000133794.17	ARNTL	MXE
ENSG00000074054.17	CLASP1	MXE
ENSG00000186951.16	PPARA	MXE
ENSG00000066427.21	ATXN3	MXE
ENSG00000086758.15	HUWE1	MXE
ENSG00000124523.14	SIRT5	MXE
ENSG00000169062.14	UPF3A	MXE
ENSG00000141376.20	BCAS3	MXE
ENSG00000001631.14	KRIT1	MXE
ENSG00000080608.9	PUM3	MXE
ENSG00000145860.11	RNF145	MXE
ENSG00000184634.15	MED12	MXE
ENSG00000264343.5	NOTCH2NL	MXE
ENSG00000108055.9	SMC3	MXE
ENSG00000103544.14	C16orf62	MXE
ENSG00000078269.13	SYNJ2	MXE
ENSG00000117090.14	SLAMF1	MXE
ENSG00000065060.16	UHRF1BP1	MXE
ENSG00000152404.15	CWF19L2	MXE
ENSG00000164818.15	DNAAF5	MXE
ENSG00000124782.19	RREB1	MXE
ENSG00000144868.13	TMEM108	MXE
ENSG00000135540.11	NHSL1	MXE
ENSG00000267699.2	RP11-729L2.2	MXE
ENSG00000161813.20	LARP4	MXE
ENSG00000185404.16	SP140L	MXE
ENSG00000092108.20	SCFD1	MXE
ENSG00000104131.12	EIF3J	MXE
ENSG00000215114.7	UBXN2B	MXE
ENSG00000174197.16	MGA	MXE
ENSG00000198900.5	TOP1	MXE
ENSG00000198018.6	ENTPD7	MXE
ENSG00000178295.14	GEN1	MXE
ENSG00000073350.13	LLGL2	MXE
ENSG00000146833.15	TRIM4	MXE
ENSG00000124207.16	CSE1L	MXE
ENSG00000003400.14	CASP10	MXE
ENSG00000175792.11	RUVBL1	MXE
ENSG00000048052.21	HDAC9	MXE
ENSG00000064012.21	CASP8	MXE
ENSG00000272886.5	DCP1A	MXE
ENSG00000157823.16	AP3S2	MXE
ENSG00000107077.17	KDM4C	MXE
ENSG00000115970.18	THADA	MXE
ENSG00000100603.13	SNW1	MXE
ENSG00000114770.16	ABCC5	MXE
ENSG00000104863.11	LIN7B	MXE
ENSG00000163444.11	TMEM183A	MXE
ENSG00000138835.22	RGS3	MXE
ENSG00000261740.6	RP11-345J4.5	MXE
ENSG00000125247.15	TMTC4	MXE
ENSG00000171045.14	TSNARE1	MXE
ENSG00000206560.10	ANKRD28	MXE
ENSG00000114126.17	TFDP2	MXE
ENSG00000136891.13	TEX10	MXE
ENSG00000120539.14	MASTL	MXE
ENSG00000156802.12	ATAD2	MXE
ENSG00000124788.17	ATXN1	MXE
ENSG00000226210.3	WASH7P	MXE
ENSG00000031823.14	RANBP3	MXE
ENSG00000221926.11	TRIM16	MXE
ENSG00000100764.13	PSMC1	MXE
ENSG00000213983.11	AP1G2	MXE
ENSG00000185721.11	DRG1	MXE
ENSG00000118690.12	ARMC2	MXE
ENSG00000142599.17	RERE	MXE
ENSG00000002822.15	MAD1L1	MXE
ENSG00000151461.19	UPF2	MXE
ENSG00000150403.17	TMCO3	MXE
ENSG00000242086.8	LINC00969	MXE
ENSG00000122512.14	PMS2	MXE
ENSG00000163466.15	ARPC2	MXE
ENSG00000084112.14	SSH1	MXE
ENSG00000182095.14	TNRC18	MXE
ENSG00000196517.11	SLC6A9	MXE
ENSG00000153214.9	TMEM87B	MXE
ENSG00000186364.11	NUDT17	MXE
ENSG00000111364.15	DDX55	MXE
ENSG00000198089.14	SFI1	MXE
ENSG00000108389.9	MTMR4	MXE
ENSG00000266997.2	RP11-886H22.1	MXE
ENSG00000173517.10	PEAK1	MXE
ENSG00000081189.13	MEF2C	MXE
ENSG00000144635.8	DYNC1LI1	MXE
ENSG00000153827.13	TRIP12	MXE
ENSG00000070366.13	SMG6	MXE
ENSG00000153113.23	CAST	MXE
ENSG00000140474.12	ULK3	MXE
ENSG00000184967.6	NOC4L	MXE
ENSG00000088340.15	FER1L4	MXE
ENSG00000111196.9	MAGOHB	MXE
ENSG00000100084.14	HIRA	MXE
ENSG00000173905.8	GOLIM4	MXE
ENSG00000168434.12	COG7	MXE
ENSG00000182472.8	CAPN12	MXE
ENSG00000132680.10	KIAA0907	MXE
ENSG00000155621.14	C9orf85	MXE
ENSG00000161996.17	WDR90	MXE
ENSG00000126773.12	PCNXL4	MXE
ENSG00000182362.13	YBEY	MXE
ENSG00000139641.12	ESYT1	MXE
ENSG00000135070.13	ISCA1	MXE
ENSG00000163785.12	RYK	MXE
ENSG00000152359.14	POC5	MXE
ENSG00000172530.19	BANP	MXE
ENSG00000011566.14	MAP4K3	MXE
ENSG00000175061.17	LRRC75A-AS1	MXE
ENSG00000051825.14	MPHOSPH9	MXE
ENSG00000131759.17	RARA	MXE
ENSG00000175854.11	SWI5	MXE
ENSG00000119685.19	TTLL5	MXE
ENSG00000231259.4	AC125232.1	MXE
ENSG00000107669.17	ATE1	MXE
ENSG00000163870.14	TPRA1	MXE
ENSG00000113761.11	ZNF346	MXE
ENSG00000091140.12	DLD	MXE
ENSG00000196588.14	MKL1	MXE
ENSG00000125871.13	MGME1	MXE
ENSG00000152601.17	MBNL1	MXE
ENSG00000107036.11	RIC1	MXE
ENSG00000105640.12	RPL18A	MXE
ENSG00000131196.17	NFATC1	MXE
ENSG00000108557.17	RAI1	MXE
ENSG00000163832.15	ELP6	MXE
ENSG00000100211.10	CBY1	MXE
ENSG00000102699.5	PARP4	MXE
ENSG00000123154.11	WDR83	MXE
ENSG00000214706.10	IFRD2	MXE
ENSG00000164111.14	ANXA5	MXE
ENSG00000077380.15	DYNC1I2	MXE
ENSG00000121766.14	ZCCHC17	MXE
ENSG00000082146.12	STRADB	MXE
ENSG00000147044.20	CASK	MXE
ENSG00000174227.15	PIGG	MXE
ENSG00000158805.11	ZNF276	MXE
ENSG00000103227.18	LMF1	MXE
ENSG00000107771.15	CCSER2	MXE
ENSG00000125630.15	POLR1B	MXE
ENSG00000196502.11	SULT1A1	MXE
ENSG00000204469.12	PRRC2A	MXE
ENSG00000140320.11	BAHD1	MXE
ENSG00000115904.12	SOS1	MXE
ENSG00000215193.12	PEX26	MXE
ENSG00000138018.17	EPT1	MXE
ENSG00000170322.14	NFRKB	MXE
ENSG00000173818.16	ENDOV	MXE
ENSG00000211897.8	IGHG3	MXE
ENSG00000004864.13	SLC25A13	MXE
ENSG00000158062.20	UBXN11	MXE
ENSG00000100503.23	NIN	MXE
ENSG00000144224.16	UBXN4	MXE
ENSG00000103811.15	CTSH	MXE
ENSG00000160781.15	PAQR6	MXE
ENSG00000136828.18	RALGPS1	MXE
ENSG00000257923.9	CUX1	MXE
ENSG00000157800.17	SLC37A3	MXE
ENSG00000156515.21	HK1	MXE
ENSG00000068305.17	MEF2A	MXE
ENSG00000131626.15	PPFIA1	MXE
ENSG00000170145.4	SIK2	MXE
ENSG00000146733.13	PSPH	MXE
ENSG00000089685.14	BIRC5	MXE
ENSG00000151304.5	SRFBP1	MXE
ENSG00000163947.11	ARHGEF3	MXE
ENSG00000174718.11	KIAA1551	MXE
ENSG00000100354.20	TNRC6B	MXE
ENSG00000185418.15	TARSL2	MXE
ENSG00000139116.17	KIF21A	MXE
ENSG00000106993.11	CDC37L1	MXE
ENSG00000249240.2	AC069368.3	MXE
ENSG00000075399.12	VPS9D1	MXE
ENSG00000154328.15	NEIL2	MXE
ENSG00000170759.10	KIF5B	MXE
ENSG00000120254.15	MTHFD1L	MXE
ENSG00000112584.13	FAM120B	MXE
ENSG00000159788.18	RGS12	MXE
ENSG00000134744.13	ZCCHC11	MXE
ENSG00000112685.13	EXOC2	MXE
ENSG00000163964.13	PIGX	MXE
ENSG00000151247.12	EIF4E	MXE
ENSG00000259316.8	CTD-2116N17.1	MXE
ENSG00000135049.15	AGTPBP1	MXE
ENSG00000215039.6	CD27-AS1	MXE
ENSG00000163482.11	STK36	MXE
ENSG00000122643.18	NT5C3A	MXE
ENSG00000139613.11	SMARCC2	MXE
ENSG00000271853.5	RP1-178F15.5	MXE
ENSG00000163626.16	COX18	MXE
ENSG00000066777.8	ARFGEF1	MXE
ENSG00000159131.16	GART	MXE
ENSG00000279765.3	RP11-437B10.1	MXE
ENSG00000140398.13	NEIL1	MXE
ENSG00000099840.13	IZUMO4	MXE
ENSG00000124596.16	OARD1	MXE
ENSG00000088179.8	PTPN4	MXE
ENSG00000059378.12	PARP12	MXE
ENSG00000138050.14	THUMPD2	MXE
ENSG00000152348.15	ATG10	MXE
ENSG00000023041.11	ZDHHC6	MXE
ENSG00000143702.15	CEP170	MXE
ENSG00000164258.11	NDUFS4	MXE
ENSG00000181929.11	PRKAG1	MXE
ENSG00000183605.16	SFXN4	MXE
ENSG00000137275.13	RIPK1	MXE
ENSG00000172113.8	NME6	MXE
ENSG00000132600.16	PRMT7	MXE
ENSG00000249115.8	HAUS5	MXE
ENSG00000057252.12	SOAT1	MXE
ENSG00000244405.7	ETV5	MXE
ENSG00000054611.13	TBC1D22A	MXE
ENSG00000157353.16	FUK	MXE
ENSG00000115042.9	FAHD2A	RI
ENSG00000106733.20	NMRK1	RI
ENSG00000165282.13	PIGO	RI
ENSG00000214021.15	TTLL3	RI
ENSG00000146192.14	FGD2	RI
ENSG00000126458.3	RRAS	RI
ENSG00000212694.8	LINC01089	RI
ENSG00000145495.14	MARCH6	RI
ENSG00000122678.14	POLM	RI
ENSG00000005156.11	LIG3	RI
ENSG00000060971.17	ACAA1	RI
ENSG00000127580.15	WDR24	RI
ENSG00000234545.7	FAM133B	RI
ENSG00000100055.20	CYTH4	RI
ENSG00000187796.13	CARD9	RI
ENSG00000160949.16	TONSL	RI
ENSG00000170581.13	STAT2	RI
ENSG00000124067.16	SLC12A4	RI
ENSG00000161395.12	PGAP3	RI
ENSG00000197948.10	FCHSD1	RI
ENSG00000183323.12	CCDC125	RI
ENSG00000135596.17	MICAL1	RI
ENSG00000185359.12	HGS	RI
ENSG00000160271.14	RALGDS	RI
ENSG00000171863.12	RPS7	RI
ENSG00000184436.11	THAP7	RI
ENSG00000163930.9	BAP1	RI
ENSG00000092531.9	SNAP23	RI
ENSG00000116213.15	WRAP73	RI
ENSG00000167962.12	ZNF598	RI
ENSG00000108465.14	CDK5RAP3	RI
ENSG00000128951.13	DUT	RI
ENSG00000119707.13	RBM25	RI
ENSG00000108788.11	MLX	RI
ENSG00000120314.18	WDR55	RI
ENSG00000125447.16	GGA3	RI
ENSG00000266714.6	MYO15B	RI
ENSG00000213930.11	GALT	RI
ENSG00000179094.13	PER1	RI
ENSG00000101460.12	MAP1LC3A	RI
ENSG00000166140.17	ZFYVE19	RI
ENSG00000144199.11	FAHD2B	RI
ENSG00000105655.18	ISYNA1	RI
ENSG00000165272.14	AQP3	RI
ENSG00000214063.10	TSPAN4	RI
ENSG00000111325.16	OGFOD2	RI
ENSG00000278311.4	GGNBP2	RI
ENSG00000164068.15	RNF123	RI
ENSG00000162772.16	ATF3	RI
ENSG00000130734.9	ATG4D	RI
ENSG00000135473.14	PAN2	RI
ENSG00000174177.12	CTU2	RI
ENSG00000115446.11	UNC50	RI
ENSG00000134440.11	NARS	RI
ENSG00000128604.18	IRF5	RI
ENSG00000129292.20	PHF20L1	RI
ENSG00000184470.20	TXNRD2	RI
ENSG00000183401.11	CCDC159	RI
ENSG00000187091.13	PLCD1	RI
ENSG00000185024.16	BRF1	RI
ENSG00000143303.11	RRNAD1	RI
ENSG00000166508.17	MCM7	RI
ENSG00000100802.14	C14orf93	RI
ENSG00000119638.12	NEK9	RI
ENSG00000148334.14	PTGES2	RI
ENSG00000184584.12	TMEM173	RI
ENSG00000105699.16	LSR	RI
ENSG00000125968.8	ID1	RI
ENSG00000164896.19	FASTK	RI
ENSG00000106263.17	EIF3B	RI
ENSG00000128159.11	TUBGCP6	RI
ENSG00000106009.15	BRAT1	RI
ENSG00000112096.16	SOD2	RI
ENSG00000159069.13	FBXW5	RI
ENSG00000178467.17	P4HTM	RI
ENSG00000125967.16	NECAB3	RI
ENSG00000239779.6	WBP1	RI
ENSG00000100219.16	XBP1	RI
ENSG00000189046.10	ALKBH2	RI
ENSG00000131788.15	PIAS3	RI
ENSG00000092094.10	OSGEP	RI
ENSG00000198276.13	UCKL1	RI
ENSG00000162576.16	MXRA8	RI
ENSG00000197070.13	ARRDC1	RI
ENSG00000100225.17	FBXO7	RI
ENSG00000008710.17	PKD1	RI
ENSG00000142046.14	TMEM91	RI
ENSG00000160813.6	PPP1R35	RI
ENSG00000127837.9	AAMP	RI
ENSG00000269858.5	EGLN2	RI
ENSG00000140400.14	MAN2C1	RI
ENSG00000169228.13	RAB24	RI
ENSG00000176978.13	DPP7	RI
ENSG00000138434.16	SSFA2	RI
ENSG00000178149.16	DALRD3	RI
ENSG00000100242.15	SUN2	RI
ENSG00000184056.14	VPS33B	RI
ENSG00000130811.11	EIF3G	RI
ENSG00000149499.11	EML3	RI
ENSG00000139190.16	VAMP1	RI
ENSG00000223705.9	NSUN5P1	RI
ENSG00000163463.11	KRTCAP2	RI
ENSG00000103145.10	HCFC1R1	RI
ENSG00000125089.16	SH3TC1	RI
ENSG00000221968.8	FADS3	RI
ENSG00000061656.9	SPAG4	RI
ENSG00000143624.13	INTS3	RI
ENSG00000147813.15	NAPRT	RI
ENSG00000115459.17	ELMOD3	RI
ENSG00000204356.11	NELFE	RI
ENSG00000113240.12	CLK4	RI
ENSG00000187514.14	PTMA	RI
ENSG00000102901.12	CENPT	RI
ENSG00000125503.12	PPP1R12C	RI
ENSG00000089280.18	FUS	RI
ENSG00000197114.11	ZGPAT	RI
ENSG00000130177.14	CDC16	RI
ENSG00000163608.14	C3orf17	RI
ENSG00000125746.14	EML2	RI
ENSG00000174775.16	HRAS	RI
ENSG00000177595.17	PIDD1	RI
ENSG00000156873.15	PHKG2	RI
ENSG00000090905.17	TNRC6A	RI
ENSG00000077454.15	LRCH4	RI
ENSG00000105726.16	ATP13A1	RI
ENSG00000111653.19	ING4	RI
ENSG00000089094.16	KDM2B	RI
ENSG00000149761.8	NUDT22	RI
ENSG00000110719.9	TCIRG1	RI
ENSG00000099622.13	CIRBP	RI
ENSG00000124784.8	RIOK1	RI
ENSG00000166484.19	MAPK7	RI
ENSG00000100365.14	NCF4	RI
ENSG00000148824.18	MTG1	RI
ENSG00000100918.12	REC8	RI
ENSG00000048740.17	CELF2	RI
ENSG00000211451.11	GNRHR2	RI
ENSG00000074582.12	BCS1L	RI
ENSG00000006744.18	ELAC2	RI
ENSG00000012822.15	CALCOCO1	RI
ENSG00000182087.12	TMEM259	RI
ENSG00000102710.19	SUPT20H	A3
ENSG00000100335.12	MIEF1	A3
ENSG00000082898.16	XPO1	A3
ENSG00000137074.18	APTX	A3
ENSG00000248592.7	TMEM110-MUSTN1	A3
ENSG00000108349.14	CASC3	A3
ENSG00000079313.11	REXO1	A3
ENSG00000141959.16	PFKL	A3
ENSG00000135164.18	DMTF1	A3
ENSG00000158850.14	B4GALT3	A3
ENSG00000107959.15	PITRM1	A3
ENSG00000166582.9	CENPV	A3
ENSG00000003056.7	M6PR	A3
ENSG00000121716.18	PILRB	A3
ENSG00000266967.6	AARSD1	A3
ENSG00000062194.15	GPBP1	A3
ENSG00000106415.12	GLCCI1	A3
ENSG00000138964.16	PARVG	A3
ENSG00000176715.15	ACSF3	A3
ENSG00000214078.12	CPNE1	A3
ENSG00000180902.16	D2HGDH	A3
ENSG00000132507.17	EIF5A	A3
ENSG00000123349.13	PFDN5	A3
ENSG00000125676.19	THOC2	A3
ENSG00000104946.10	TBC1D17	A3
ENSG00000141642.8	ELAC1	A3
ENSG00000134644.15	PUM1	A3
ENSG00000198563.13	DDX39B	A3
ENSG00000198270.12	TMEM116	A3
ENSG00000204351.11	SKIV2L	A3
ENSG00000032444.15	PNPLA6	A3
ENSG00000165792.17	METTL17	A3
ENSG00000244187.7	TMEM141	A3
ENSG00000151923.17	TIAL1	A3
ENSG00000185324.21	CDK10	A3
ENSG00000184508.10	HDDC3	A3
ENSG00000120699.12	EXOSC8	A3
ENSG00000176444.18	CLK2	A3
ENSG00000213593.9	TMX2	A3
ENSG00000079616.12	KIF22	A3
ENSG00000115282.19	TTC31	A3
ENSG00000002919.14	SNX11	A5
ENSG00000185504.16	FAAP100	A5
ENSG00000172831.11	CES2	A5
ENSG00000141994.15	DUS3L	A5
ENSG00000140332.15	TLE3	A5
ENSG00000166012.14	TAF1D	A5
ENSG00000164970.14	FAM219A	A5
ENSG00000082258.12	CCNT2	A5
ENSG00000105221.16	AKT2	A5
ENSG00000108094.14	CUL2	A5
ENSG00000113558.18	SKP1	A5
ENSG00000196756.11	SNHG17	A5
ENSG00000100744.14	GSKIP	A5
ENSG00000139624.12	CERS5	A5
ENSG00000026036.21	RTEL1-TNFRSF6B	A5
ENSG00000139620.12	KANSL2	A5
ENSG00000099956.18	SMARCB1	A5
ENSG00000055955.15	ITIH4	A5
ENSG00000262919.7	FAM58A	A5
ENSG00000165046.12	LETM2	A5
ENSG00000112651.11	MRPL2	A5
ENSG00000104936.17	DMPK	A5
ENSG00000100564.8	PIGH	A5
ENSG00000134291.11	TMEM106C	A5
ENSG00000173559.12	NABP1	A5
ENSG00000130305.16	NSUN5	A5
ENSG00000102100.15	SLC35A2	A5
ENSG00000133858.15	ZFC3H1	A5
ENSG00000158201.9	ABHD3	A5
ENSG00000273154.3	RP4-583P15.15	A5
ENSG00000166747.12	AP1G1	A5
ENSG00000163349.21	HIPK1	A5
ENSG00000104859.14	CLASRP	A5
ENSG00000237765.6	FAM200B	A5
ENSG00000126456.15	IRF3	A5
ENSG00000090621.13	PABPC4	A5
ENSG00000133895.14	MEN1	A5
ENSG00000219200.11	RNASEK	A5

## Sheet: Monosomy14
geneID	geneSYM	group
ENSG00000010165.19	METTL13	SE
ENSG00000115042.9	FAHD2A	SE
ENSG00000214719.11	AC005562.1	SE
ENSG00000070759.16	TESK2	SE
ENSG00000158552.12	ZFAND2B	SE
ENSG00000154222.14	CC2D1B	SE
ENSG00000106733.20	NMRK1	SE
ENSG00000022567.9	SLC45A4	SE
ENSG00000118482.11	PHF3	SE
ENSG00000163660.11	CCNL1	SE
ENSG00000073849.14	ST6GAL1	SE
ENSG00000164073.9	MFSD8	SE
ENSG00000114209.14	PDCD10	SE
ENSG00000113013.12	HSPA9	SE
ENSG00000105483.16	CARD8	SE
ENSG00000135446.16	CDK4	SE
ENSG00000084774.13	CAD	SE
ENSG00000085377.13	PREP	SE
ENSG00000005801.16	ZNF195	SE
ENSG00000181472.4	ZBTB2	SE
ENSG00000127528.5	KLF2	SE
ENSG00000112701.17	SENP6	SE
ENSG00000143190.21	POU2F1	SE
ENSG00000245060.6	LINC00847	SE
ENSG00000054267.20	ARID4B	SE
ENSG00000154781.15	CCDC174	SE
ENSG00000105176.17	URI1	SE
ENSG00000126581.12	BECN1	SE
ENSG00000130669.17	PAK4	SE
ENSG00000100092.20	SH3BP1	SE
ENSG00000131375.9	CAPN7	SE
ENSG00000105619.13	TFPT	SE
ENSG00000100888.12	CHD8	SE
ENSG00000115875.18	SRSF7	SE
ENSG00000037897.16	METTL1	SE
ENSG00000251503.8	APITD1-CORT	SE
ENSG00000066379.14	ZNRD1	SE
ENSG00000119004.14	CYP20A1	SE
ENSG00000135723.13	FHOD1	SE
ENSG00000158545.15	ZC3H18	SE
ENSG00000102858.12	MGRN1	SE
ENSG00000101084.16	C20orf24	SE
ENSG00000164758.7	MED30	SE
ENSG00000137776.16	SLTM	SE
ENSG00000165322.17	ARHGAP12	SE
ENSG00000159592.10	GPBP1L1	SE
ENSG00000163933.9	RFT1	SE
ENSG00000198604.10	BAZ1A	SE
ENSG00000213199.7	ASIC3	SE
ENSG00000075568.16	TMEM131	SE
ENSG00000174799.10	CEP135	SE
ENSG00000137500.9	CCDC90B	SE
ENSG00000035928.14	RFC1	SE
ENSG00000170088.13	TMEM192	SE
ENSG00000028277.20	POU2F2	SE
ENSG00000175416.12	CLTB	SE
ENSG00000165029.15	ABCA1	SE
ENSG00000064102.14	ASUN	SE
ENSG00000166548.15	TK2	SE
ENSG00000074370.17	ATP2A3	SE
ENSG00000048991.16	R3HDM1	SE
ENSG00000100813.14	ACIN1	SE
ENSG00000105223.19	PLD3	SE
ENSG00000178921.13	PFAS	SE
ENSG00000106603.17	COA1	SE
ENSG00000163291.14	PAQR3	SE
ENSG00000110713.15	NUP98	SE
ENSG00000214046.8	SMIM7	SE
ENSG00000187239.16	FNBP1	SE
ENSG00000103091.14	WDR59	SE
ENSG00000213928.8	IRF9	SE
ENSG00000198815.8	FOXJ3	SE
ENSG00000140992.18	PDPK1	SE
ENSG00000102898.11	NUTF2	SE
ENSG00000168811.6	IL12A	SE
ENSG00000135108.14	FBXO21	SE
ENSG00000104299.14	INTS9	SE
ENSG00000197256.10	KANK2	SE
ENSG00000106028.10	SSBP1	SE
ENSG00000205659.10	LIN52	SE
ENSG00000165219.21	GAPVD1	SE
ENSG00000178950.16	GAK	SE
ENSG00000145191.11	EIF2B5	SE
ENSG00000146872.17	TLK2	SE
ENSG00000142188.16	TMEM50B	SE
ENSG00000153048.10	CARHSP1	SE
ENSG00000168297.15	PXK	SE
ENSG00000136436.14	CALCOCO2	SE
ENSG00000104450.12	SPAG1	SE
ENSG00000161526.14	SAP30BP	SE
ENSG00000113369.8	ARRDC3	SE
ENSG00000117748.9	RPA2	SE
ENSG00000149716.12	ORAOV1	SE
ENSG00000109756.8	RAPGEF2	SE
ENSG00000158417.10	EIF5B	SE
ENSG00000014919.12	COX15	SE
ENSG00000255857.5	PXN-AS1	SE
ENSG00000136280.15	CCM2	SE
ENSG00000106077.18	ABHD11	SE
ENSG00000130517.13	PGPEP1	SE
ENSG00000026297.15	RNASET2	SE
ENSG00000142330.19	CAPN10	SE
ENSG00000137955.15	RABGGTB	SE
ENSG00000050426.15	LETMD1	SE
ENSG00000122224.17	LY9	SE
ENSG00000139168.7	ZCRB1	SE
ENSG00000239857.6	GET4	SE
ENSG00000148840.10	PPRC1	SE
ENSG00000164548.10	TRA2A	SE
ENSG00000100413.16	POLR3H	SE
ENSG00000134759.13	ELP2	SE
ENSG00000102897.9	LYRM1	SE
ENSG00000130706.12	ADRM1	SE
ENSG00000068878.14	PSME4	SE
ENSG00000138080.13	EMILIN1	SE
ENSG00000141258.12	SGSM2	SE
ENSG00000149182.14	ARFGAP2	SE
ENSG00000107290.13	SETX	SE
ENSG00000185163.9	DDX51	SE
ENSG00000096070.19	BRPF3	SE
ENSG00000213341.10	CHUK	SE
ENSG00000163946.13	FAM208A	SE
ENSG00000131051.21	RBM39	SE
ENSG00000100528.11	CNIH1	SE
ENSG00000035141.7	FAM136A	SE
ENSG00000090316.15	MAEA	SE
ENSG00000118855.18	MFSD1	SE
ENSG00000214022.11	REPIN1	SE
ENSG00000164180.13	TMEM161B	SE
ENSG00000155508.13	CNOT8	SE
ENSG00000257621.7	PSMA3-AS1	SE
ENSG00000134262.12	AP4B1	SE
ENSG00000115107.19	STEAP3	SE
ENSG00000168255.19	POLR2J3	SE
ENSG00000205531.12	NAP1L4	SE
ENSG00000047346.12	FAM214A	SE
ENSG00000116731.22	PRDM2	SE
ENSG00000184047.15	DIABLO	SE
ENSG00000121749.15	TBC1D15	SE
ENSG00000164402.13	SEPT8	SE
ENSG00000267121.5	CTD-2020K17.1	SE
ENSG00000120948.15	TARDBP	SE
ENSG00000117625.13	RCOR3	SE
ENSG00000186866.16	POFUT2	SE
ENSG00000102054.17	RBBP7	SE
ENSG00000064313.11	TAF2	SE
ENSG00000166128.12	RAB8B	SE
ENSG00000169682.17	SPNS1	SE
ENSG00000117153.15	KLHL12	SE
ENSG00000080815.18	PSEN1	SE
ENSG00000104517.12	UBR5	SE
ENSG00000071054.16	MAP4K4	SE
ENSG00000100241.20	SBF1	SE
ENSG00000197965.11	MPZL1	SE
ENSG00000092531.9	SNAP23	SE
ENSG00000154832.14	CXXC1	SE
ENSG00000221838.9	AP4M1	SE
ENSG00000079805.16	DNM2	SE
ENSG00000074054.17	CLASP1	SE
ENSG00000113845.9	TIMMDC1	SE
ENSG00000166913.12	YWHAB	SE
ENSG00000135074.15	ADAM19	SE
ENSG00000117143.13	UAP1	SE
ENSG00000197586.12	ENTPD6	SE
ENSG00000124574.14	ABCC10	SE
ENSG00000119231.10	SENP5	SE
ENSG00000123130.16	ACOT9	SE
ENSG00000138796.15	HADH	SE
ENSG00000076382.16	SPAG5	SE
ENSG00000072609.17	CHFR	SE
ENSG00000111412.5	C12orf49	SE
ENSG00000119801.12	YPEL5	SE
ENSG00000264522.5	OTUD7B	SE
ENSG00000145390.11	USP53	SE
ENSG00000111011.17	RSRC2	SE
ENSG00000175066.15	GK5	SE
ENSG00000175334.7	BANF1	SE
ENSG00000250571.6	GLI4	SE
ENSG00000107104.18	KANK1	SE
ENSG00000185811.16	IKZF1	SE
ENSG00000174943.9	KCTD13	SE
ENSG00000123815.11	ADCK4	SE
ENSG00000013561.17	RNF14	SE
ENSG00000119707.13	RBM25	SE
ENSG00000015475.18	BID	SE
ENSG00000134352.19	IL6ST	SE
ENSG00000134248.13	LAMTOR5	SE
ENSG00000100614.17	PPM1A	SE
ENSG00000127527.13	EPS15L1	SE
ENSG00000139218.17	SCAF11	SE
ENSG00000154114.12	TBCEL	SE
ENSG00000213923.10	CSNK1E	SE
ENSG00000168438.14	CDC40	SE
ENSG00000085185.15	BCORL1	SE
ENSG00000093167.17	LRRFIP2	SE
ENSG00000113387.11	SUB1	SE
ENSG00000163412.12	EIF4E3	SE
ENSG00000145569.5	FAM105A	SE
ENSG00000008294.20	SPAG9	SE
ENSG00000117090.14	SLAMF1	SE
ENSG00000241489.7	AF011889.5	SE
ENSG00000064933.16	PMS1	SE
ENSG00000180376.16	CCDC66	SE
ENSG00000102531.16	FNDC3A	SE
ENSG00000197043.13	ANXA6	SE
ENSG00000006831.9	ADIPOR2	SE
ENSG00000015171.18	ZMYND11	SE
ENSG00000076242.14	MLH1	SE
ENSG00000007202.14	KIAA0100	SE
ENSG00000158122.11	AAED1	SE
ENSG00000114316.12	USP4	SE
ENSG00000108039.17	XPNPEP1	SE
ENSG00000154889.16	MPPE1	SE
ENSG00000112078.13	KCTD20	SE
ENSG00000135930.13	EIF4E2	SE
ENSG00000126246.9	IGFLR1	SE
ENSG00000099331.13	MYO9B	SE
ENSG00000115677.16	HDLBP	SE
ENSG00000067141.16	NEO1	SE
ENSG00000099849.14	RASSF7	SE
ENSG00000094975.13	SUCO	SE
ENSG00000155229.20	MMS19	SE
ENSG00000141456.14	PELP1	SE
ENSG00000078304.19	PPP2R5C	SE
ENSG00000116350.16	SRSF4	SE
ENSG00000086015.20	MAST2	SE
ENSG00000228794.8	LINC01128	SE
ENSG00000124782.19	RREB1	SE
ENSG00000137411.16	VARS2	SE
ENSG00000198393.7	ZNF26	SE
ENSG00000013573.16	DDX11	SE
ENSG00000096093.14	EFHC1	SE
ENSG00000103194.15	USP10	SE
ENSG00000204514.9	ZNF814	SE
ENSG00000080822.16	CLDND1	SE
ENSG00000127124.13	HIVEP3	SE
ENSG00000104081.13	BMF	SE
ENSG00000163644.14	PPM1K	SE
ENSG00000143398.19	PIP5K1A	SE
ENSG00000132376.19	INPP5K	SE
ENSG00000100139.13	MICALL1	SE
ENSG00000134470.19	IL15RA	SE
ENSG00000148660.20	CAMK2G	SE
ENSG00000198948.11	MFAP3L	SE
ENSG00000167851.13	CD300A	SE
ENSG00000161179.13	YDJC	SE
ENSG00000153560.11	UBP1	SE
ENSG00000048028.11	USP28	SE
ENSG00000080503.20	SMARCA2	SE
ENSG00000141076.17	CIRH1A	SE
ENSG00000119720.17	NRDE2	SE
ENSG00000196182.10	STK40	SE
ENSG00000101972.18	STAG2	SE
ENSG00000173230.15	GOLGB1	SE
ENSG00000172785.18	CBWD1	SE
ENSG00000163818.16	LZTFL1	SE
ENSG00000139645.9	ANKRD52	SE
ENSG00000122912.14	SLC25A16	SE
ENSG00000198018.6	ENTPD7	SE
ENSG00000101639.18	CEP192	SE
ENSG00000104671.7	DCTN6	SE
ENSG00000033327.12	GAB2	SE
ENSG00000158864.12	NDUFS2	SE
ENSG00000268750.6	CTD-2583A14.10	SE
ENSG00000167323.9	STIM1	SE
ENSG00000118518.15	RNF146	SE
ENSG00000123329.17	ARHGAP9	SE
ENSG00000153006.14	SREK1IP1	SE
ENSG00000173120.14	KDM2A	SE
ENSG00000140526.16	ABHD2	SE
ENSG00000028203.17	VEZT	SE
ENSG00000084652.15	TXLNA	SE
ENSG00000114867.19	EIF4G1	SE
ENSG00000170876.7	TMEM43	SE
ENSG00000197136.4	PCNXL3	SE
ENSG00000185619.17	PCGF3	SE
ENSG00000126464.13	PRR12	SE
ENSG00000142002.16	DPP9	SE
ENSG00000168071.21	CCDC88B	SE
ENSG00000123983.13	ACSL3	SE
ENSG00000267757.4	EML2-AS1	SE
ENSG00000166411.13	IDH3A	SE
ENSG00000197535.14	MYO5A	SE
ENSG00000111325.16	OGFOD2	SE
ENSG00000132694.18	ARHGEF11	SE
ENSG00000015676.17	NUDCD3	SE
ENSG00000136573.12	BLK	SE
ENSG00000164190.16	NIPBL	SE
ENSG00000118894.14	EEF2KMT	SE
ENSG00000181027.10	FKRP	SE
ENSG00000130066.16	SAT1	SE
ENSG00000110074.10	FOXRED1	SE
ENSG00000163328.13	GPR155	SE
ENSG00000131876.16	SNRPA1	SE
ENSG00000095794.19	CREM	SE
ENSG00000159346.12	ADIPOR1	SE
ENSG00000249859.7	PVT1	SE
ENSG00000197343.10	ZNF655	SE
ENSG00000198053.11	SIRPA	SE
ENSG00000166971.16	AKTIP	SE
ENSG00000105793.15	GTPBP10	SE
ENSG00000111554.14	MDM1	SE
ENSG00000135047.14	CTSL	SE
ENSG00000157823.16	AP3S2	SE
ENSG00000130640.13	TUBGCP2	SE
ENSG00000142687.17	KIAA0319L	SE
ENSG00000076043.9	REXO2	SE
ENSG00000085978.21	ATG16L1	SE
ENSG00000115419.12	GLS	SE
ENSG00000172939.8	OXSR1	SE
ENSG00000155465.18	SLC7A7	SE
ENSG00000162735.18	PEX19	SE
ENSG00000198625.12	MDM4	SE
ENSG00000104164.10	BLOC1S6	SE
ENSG00000108946.14	PRKAR1A	SE
ENSG00000163479.13	SSR2	SE
ENSG00000217555.12	CKLF	SE
ENSG00000083838.15	ZNF446	SE
ENSG00000047621.11	C12orf4	SE
ENSG00000138074.14	SLC5A6	SE
ENSG00000151503.12	NCAPD3	SE
ENSG00000198105.11	ZNF248	SE
ENSG00000175309.14	PHYKPL	SE
ENSG00000146963.17	LUC7L2	SE
ENSG00000156599.10	ZDHHC5	SE
ENSG00000107862.4	GBF1	SE
ENSG00000038219.12	BOD1L1	SE
ENSG00000258461.5	RP11-164J13.1	SE
ENSG00000103994.16	ZNF106	SE
ENSG00000120910.14	PPP3CC	SE
ENSG00000100814.17	CCNB1IP1	SE
ENSG00000131844.15	MCCC2	SE
ENSG00000166734.18	CASC4	SE
ENSG00000099917.17	MED15	SE
ENSG00000135124.14	P2RX4	SE
ENSG00000130734.9	ATG4D	SE
ENSG00000221988.12	PPT2	SE
ENSG00000132485.12	ZRANB2	SE
ENSG00000141560.14	FN3KRP	SE
ENSG00000025434.18	NR1H3	SE
ENSG00000183495.13	EP400	SE
ENSG00000054967.12	RELT	SE
ENSG00000070501.11	POLB	SE
ENSG00000166927.12	MS4A7	SE
ENSG00000149792.8	MRPL49	SE
ENSG00000239305.6	RNF103	SE
ENSG00000143612.18	C1orf43	SE
ENSG00000168488.18	ATXN2L	SE
ENSG00000159363.17	ATP13A2	SE
ENSG00000151725.11	CENPU	SE
ENSG00000114126.17	TFDP2	SE
ENSG00000100100.12	PIK3IP1	SE
ENSG00000179195.15	ZNF664	SE
ENSG00000076928.17	ARHGEF1	SE
ENSG00000150593.15	PDCD4	SE
ENSG00000156802.12	ATAD2	SE
ENSG00000106443.15	PHF14	SE
ENSG00000177311.10	ZBTB38	SE
ENSG00000241878.9	PISD	SE
ENSG00000156983.15	BRPF1	SE
ENSG00000049449.8	RCN1	SE
ENSG00000113658.16	SMAD5	SE
ENSG00000031823.14	RANBP3	SE
ENSG00000204397.7	CARD16	SE
ENSG00000160972.9	PPP1R16A	SE
ENSG00000111832.12	RWDD1	SE
ENSG00000137941.16	TTLL7	SE
ENSG00000137965.10	IFI44	SE
ENSG00000140443.13	IGF1R	SE
ENSG00000180902.16	D2HGDH	SE
ENSG00000173418.11	NAA20	SE
ENSG00000099246.16	RAB18	SE
ENSG00000159921.14	GNE	SE
ENSG00000185627.17	PSMD13	SE
ENSG00000108306.11	FBXL20	SE
ENSG00000111674.8	ENO2	SE
ENSG00000168393.12	DTYMK	SE
ENSG00000179818.13	PCBP1-AS1	SE
ENSG00000169375.15	SIN3A	SE
ENSG00000135926.12	TMBIM1	SE
ENSG00000126777.17	KTN1	SE
ENSG00000177879.14	AP3S1	SE
ENSG00000040341.17	STAU2	SE
ENSG00000196586.13	MYO6	SE
ENSG00000146067.15	FAM193B	SE
ENSG00000134046.11	MBD2	SE
ENSG00000119688.20	ABCD4	SE
ENSG00000160688.18	FLAD1	SE
ENSG00000162971.10	TYW5	SE
ENSG00000182108.9	DEXI	SE
ENSG00000244005.12	NFS1	SE
ENSG00000240849.10	TMEM189	SE
ENSG00000123349.13	PFDN5	SE
ENSG00000183696.13	UPP1	SE
ENSG00000243927.5	MRPS6	SE
ENSG00000100330.15	MTMR3	SE
ENSG00000140386.12	SCAPER	SE
ENSG00000182718.16	ANXA2	SE
ENSG00000106591.3	MRPL32	SE
ENSG00000144647.5	POMGNT2	SE
ENSG00000062598.17	ELMO2	SE
ENSG00000182872.15	RBM10	SE
ENSG00000160685.13	ZBTB7B	SE
ENSG00000131503.20	ANKHD1	SE
ENSG00000100982.11	PCIF1	SE
ENSG00000101474.11	APMAP	SE
ENSG00000120370.12	GORAB	SE
ENSG00000242086.8	LINC00969	SE
ENSG00000163466.15	ARPC2	SE
ENSG00000005810.17	MYCBP2	SE
ENSG00000171206.13	TRIM8	SE
ENSG00000248333.8	CDK11B	SE
ENSG00000175582.19	RAB6A	SE
ENSG00000132294.13	EFR3A	SE
ENSG00000182095.14	TNRC18	SE
ENSG00000130723.17	PRRC2B	SE
ENSG00000001629.9	ANKIB1	SE
ENSG00000157020.17	SEC13	SE
ENSG00000186088.15	GSAP	SE
ENSG00000115484.14	CCT4	SE
ENSG00000163166.13	IWS1	SE
ENSG00000116521.10	SCAMP3	SE
ENSG00000060069.16	CTDP1	SE
ENSG00000143393.16	PI4KB	SE
ENSG00000103064.13	SLC7A6	SE
ENSG00000121417.13	ZNF211	SE
ENSG00000113716.12	HMGXB3	SE
ENSG00000188917.14	TRMT2B	SE
ENSG00000158941.16	CCAR2	SE
ENSG00000167522.14	ANKRD11	SE
ENSG00000104946.10	TBC1D17	SE
ENSG00000168827.14	GFM1	SE
ENSG00000112851.14	ERBB2IP	SE
ENSG00000162086.14	ZNF75A	SE
ENSG00000124588.19	NQO2	SE
ENSG00000172534.13	HCFC1	SE
ENSG00000151532.13	VTI1A	SE
ENSG00000116704.7	SLC35D1	SE
ENSG00000117335.18	CD46	SE
ENSG00000126453.9	BCL2L12	SE
ENSG00000149054.14	ZNF215	SE
ENSG00000116750.13	UCHL5	SE
ENSG00000267120.3	AD000671.6	SE
ENSG00000166377.19	ATP9B	SE
ENSG00000081189.13	MEF2C	SE
ENSG00000164253.12	WDR41	SE
ENSG00000177410.12	ZFAS1	SE
ENSG00000152620.12	NADK2	SE
ENSG00000221829.9	FANCG	SE
ENSG00000166986.12	MARS	SE
ENSG00000115020.16	PIKFYVE	SE
ENSG00000078967.12	UBE2D4	SE
ENSG00000161265.14	U2AF1L4	SE
ENSG00000105699.16	LSR	SE
ENSG00000198771.10	RCSD1	SE
ENSG00000112576.12	CCND3	SE
ENSG00000162607.12	USP1	SE
ENSG00000141568.19	FOXK2	SE
ENSG00000171204.12	TMEM126B	SE
ENSG00000134644.15	PUM1	SE
ENSG00000184277.12	TM2D3	SE
ENSG00000128159.11	TUBGCP6	SE
ENSG00000067064.10	IDI1	SE
ENSG00000095319.14	NUP188	SE
ENSG00000095585.16	BLNK	SE
ENSG00000140750.16	ARHGAP17	SE
ENSG00000088808.16	PPP1R13B	SE
ENSG00000151498.11	ACAD8	SE
ENSG00000173715.15	C11orf80	SE
ENSG00000165233.17	CARD19	SE
ENSG00000141524.15	TMC6	SE
ENSG00000166169.16	POLL	SE
ENSG00000184162.14	NR2C2AP	SE
ENSG00000214595.11	EML6	SE
ENSG00000143801.16	PSEN2	SE
ENSG00000168958.19	MFF	SE
ENSG00000174871.10	CNIH2	SE
ENSG00000239779.6	WBP1	SE
ENSG00000196547.14	MAN2A2	SE
ENSG00000114956.19	DGUOK	SE
ENSG00000089234.15	BRAP	SE
ENSG00000144815.14	NXPE3	SE
ENSG00000145088.8	EAF2	SE
ENSG00000102543.14	CDADC1	SE
ENSG00000205981.6	DNAJC19	SE
ENSG00000168116.13	KIAA1586	SE
ENSG00000107897.18	ACBD5	SE
ENSG00000136051.13	KIAA1033	SE
ENSG00000142453.11	CARM1	SE
ENSG00000100897.17	DCAF11	SE
ENSG00000111196.9	MAGOHB	SE
ENSG00000101811.13	CSTF2	SE
ENSG00000100084.14	HIRA	SE
ENSG00000228409.5	CCT6P1	SE
ENSG00000184922.13	FMNL1	SE
ENSG00000163681.14	SLMAP	SE
ENSG00000108669.16	CYTH1	SE
ENSG00000110851.11	PRDM4	SE
ENSG00000165115.14	KIF27	SE
ENSG00000116138.12	DNAJC16	SE
ENSG00000126247.10	CAPNS1	SE
ENSG00000162604.12	TM2D1	SE
ENSG00000173905.8	GOLIM4	SE
ENSG00000163877.9	SNIP1	SE
ENSG00000138326.18	RPS24	SE
ENSG00000154957.13	ZNF18	SE
ENSG00000088543.14	C3orf18	SE
ENSG00000031698.12	SARS	SE
ENSG00000170802.15	FOXN2	SE
ENSG00000160218.12	TRAPPC10	SE
ENSG00000102882.11	MAPK3	SE
ENSG00000160326.13	SLC2A6	SE
ENSG00000166167.17	BTRC	SE
ENSG00000042088.13	TDP1	SE
ENSG00000155621.14	C9orf85	SE
ENSG00000163719.18	MTMR14	SE
ENSG00000158234.12	FAIM	SE
ENSG00000164941.13	INTS8	SE
ENSG00000109920.12	FNBP4	SE
ENSG00000198715.11	GLMP	SE
ENSG00000186104.10	CYP2R1	SE
ENSG00000100280.16	AP1B1	SE
ENSG00000100429.17	HDAC10	SE
ENSG00000166181.12	API5	SE
ENSG00000123562.16	MORF4L2	SE
ENSG00000160285.14	LSS	SE
ENSG00000120805.13	ARL1	SE
ENSG00000183337.16	BCOR	SE
ENSG00000051128.18	HOMER3	SE
ENSG00000139641.12	ESYT1	SE
ENSG00000092847.11	AGO1	SE
ENSG00000181852.17	RNF41	SE
ENSG00000113648.16	H2AFY	SE
ENSG00000165801.9	ARHGEF40	SE
ENSG00000186111.8	PIP5K1C	SE
ENSG00000188732.10	FAM221A	SE
ENSG00000117868.15	ESYT2	SE
ENSG00000172530.19	BANP	SE
ENSG00000136861.17	CDK5RAP2	SE
ENSG00000135766.8	EGLN1	SE
ENSG00000115325.13	DOK1	SE
ENSG00000167085.11	PHB	SE
ENSG00000251669.5	FAM86EP	SE
ENSG00000114982.17	KANSL3	SE
ENSG00000007312.12	CD79B	SE
ENSG00000140650.11	PMM2	SE
ENSG00000131149.17	GSE1	SE
ENSG00000147789.15	ZNF7	SE
ENSG00000169188.4	APEX2	SE
ENSG00000143374.14	TARS2	SE
ENSG00000178719.16	GRINA	SE
ENSG00000116337.15	AMPD2	SE
ENSG00000117360.12	PRPF3	SE
ENSG00000203667.9	COX20	SE
ENSG00000115486.11	GGCX	SE
ENSG00000120709.10	FAM53C	SE
ENSG00000145919.10	BOD1	SE
ENSG00000186716.19	BCR	SE
ENSG00000140553.16	UNC45A	SE
ENSG00000163406.10	SLC15A2	SE
ENSG00000176986.15	SEC24C	SE
ENSG00000112972.14	HMGCS1	SE
ENSG00000243147.7	MRPL33	SE
ENSG00000159658.10	EFCAB14	SE
ENSG00000100749.7	VRK1	SE
ENSG00000139629.15	GALNT6	SE
ENSG00000135372.8	NAT10	SE
ENSG00000117620.12	SLC35A3	SE
ENSG00000185122.10	HSF1	SE
ENSG00000163714.17	U2SURP	SE
ENSG00000235750.9	KIAA0040	SE
ENSG00000163932.13	PRKCD	SE
ENSG00000160087.20	UBE2J2	SE
ENSG00000157540.19	DYRK1A	SE
ENSG00000160310.16	PRMT2	SE
ENSG00000269893.6	SNHG8	SE
ENSG00000133641.17	C12orf29	SE
ENSG00000087470.17	DNM1L	SE
ENSG00000100209.9	HSCB	SE
ENSG00000143537.13	ADAM15	SE
ENSG00000130402.11	ACTN4	SE
ENSG00000129691.15	ASH2L	SE
ENSG00000134283.17	PPHLN1	SE
ENSG00000198363.15	ASPH	SE
ENSG00000176148.15	TCP11L1	SE
ENSG00000183955.12	SETD8	SE
ENSG00000223501.8	VPS52	SE
ENSG00000157601.13	MX1	SE
ENSG00000111859.16	NEDD9	SE
ENSG00000175054.14	ATR	SE
ENSG00000198794.11	SCAMP5	SE
ENSG00000145901.14	TNIP1	SE
ENSG00000105856.13	HBP1	SE
ENSG00000118600.11	TMEM5	SE
ENSG00000167515.10	TRAPPC2L	SE
ENSG00000168334.8	XIRP1	SE
ENSG00000259248.5	USP3-AS1	SE
ENSG00000152601.17	MBNL1	SE
ENSG00000010404.17	IDS	SE
ENSG00000186625.13	KATNA1	SE
ENSG00000242372.6	EIF6	SE
ENSG00000118197.13	DDX59	SE
ENSG00000100138.13	SNU13	SE
ENSG00000100796.17	PPP4R3A	SE
ENSG00000167536.13	DHRS13	SE
ENSG00000080603.16	SRCAP	SE
ENSG00000058262.9	SEC61A1	SE
ENSG00000100439.10	ABHD4	SE
ENSG00000008130.15	NADK	SE
ENSG00000103995.13	CEP152	SE
ENSG00000093183.13	SEC22C	SE
ENSG00000155561.14	NUP205	SE
ENSG00000217128.11	FNIP1	SE
ENSG00000143761.13	ARF1	SE
ENSG00000164654.15	MIOS	SE
ENSG00000082438.15	COBLL1	SE
ENSG00000130305.16	NSUN5	SE
ENSG00000135506.15	OS9	SE
ENSG00000026950.16	BTN3A1	SE
ENSG00000166946.13	CCNDBP1	SE
ENSG00000170113.15	NIPA1	SE
ENSG00000165458.13	INPPL1	SE
ENSG00000153317.14	ASAP1	SE
ENSG00000137497.17	NUMA1	SE
ENSG00000112715.20	VEGFA	SE
ENSG00000136444.9	RSAD1	SE
ENSG00000196531.10	NACA	SE
ENSG00000081803.15	CADPS2	SE
ENSG00000029725.16	RABEP1	SE
ENSG00000234127.8	TRIM26	SE
ENSG00000089053.12	ANAPC5	SE
ENSG00000135439.11	AGAP2	SE
ENSG00000103111.14	MON1B	SE
ENSG00000240344.8	PPIL3	SE
ENSG00000117528.11	ABCD3	SE
ENSG00000151135.9	TMEM263	SE
ENSG00000100242.15	SUN2	SE
ENSG00000116754.13	SRSF11	SE
ENSG00000121766.14	ZCCHC17	SE
ENSG00000148399.11	DPH7	SE
ENSG00000122490.18	PQLC1	SE
ENSG00000100889.11	PCK2	SE
ENSG00000155903.11	RASA2	SE
ENSG00000165983.14	PTER	SE
ENSG00000172965.14	MIR4435-2HG	SE
ENSG00000196776.14	CD47	SE
ENSG00000172888.11	ZNF621	SE
ENSG00000243156.7	MICAL3	SE
ENSG00000153406.13	NMRAL1	SE
ENSG00000100523.14	DDHD1	SE
ENSG00000147457.13	CHMP7	SE
ENSG00000042445.13	RETSAT	SE
ENSG00000188313.12	PLSCR1	SE
ENSG00000077235.17	GTF3C1	SE
ENSG00000160714.9	UBE2Q1	SE
ENSG00000254709.7	IGLL5	SE
ENSG00000138621.11	PPCDC	SE
ENSG00000140995.16	DEF8	SE
ENSG00000153391.15	INO80C	SE
ENSG00000104325.6	DECR1	SE
ENSG00000010810.17	FYN	SE
ENSG00000059122.16	FLYWCH1	SE
ENSG00000140521.11	POLG	SE
ENSG00000134444.13	KIAA1468	SE
ENSG00000126214.21	KLC1	SE
ENSG00000074935.13	TUBE1	SE
ENSG00000169762.16	TAPT1	SE
ENSG00000061938.16	TNK2	SE
ENSG00000134294.13	SLC38A2	SE
ENSG00000140943.16	MBTPS1	SE
ENSG00000186918.13	ZNF395	SE
ENSG00000139631.18	CSAD	SE
ENSG00000167110.16	GOLGA2	SE
ENSG00000137171.14	KLC4	SE
ENSG00000077458.12	FAM76B	SE
ENSG00000170776.19	AKAP13	SE
ENSG00000121067.17	SPOP	SE
ENSG00000126107.14	HECTD3	SE
ENSG00000182541.17	LIMK2	SE
ENSG00000102312.20	PORCN	SE
ENSG00000133858.15	ZFC3H1	SE
ENSG00000038427.15	VCAN	SE
ENSG00000005238.19	FAM214B	SE
ENSG00000131446.16	MGAT1	SE
ENSG00000148187.17	MRRF	SE
ENSG00000160752.14	FDPS	SE
ENSG00000029364.11	SLC39A9	SE
ENSG00000100099.20	HPS4	SE
ENSG00000090266.12	NDUFB2	SE
ENSG00000106948.16	AKNA	SE
ENSG00000076984.17	MAP2K7	SE
ENSG00000275066.4	SYNRG	SE
ENSG00000163219.11	ARHGAP25	SE
ENSG00000119523.9	ALG2	SE
ENSG00000092439.13	TRPM7	SE
ENSG00000180776.15	ZDHHC20	SE
ENSG00000154582.16	TCEB1	SE
ENSG00000161405.16	IKZF3	SE
ENSG00000068120.14	COASY	SE
ENSG00000122033.14	MTIF3	SE
ENSG00000118985.15	ELL2	SE
ENSG00000122550.17	KLHL7	SE
ENSG00000166225.8	FRS2	SE
ENSG00000166266.13	CUL5	SE
ENSG00000129968.15	ABHD17A	SE
ENSG00000088766.11	CRLS1	SE
ENSG00000196535.14	MYO18A	SE
ENSG00000164930.11	FZD6	SE
ENSG00000138018.17	EPT1	SE
ENSG00000184465.15	WDR27	SE
ENSG00000148832.14	PAOX	SE
ENSG00000170322.14	NFRKB	SE
ENSG00000169689.14	STRA13	SE
ENSG00000173818.16	ENDOV	SE
ENSG00000188739.14	RBM34	SE
ENSG00000092330.15	TINF2	SE
ENSG00000125089.16	SH3TC1	SE
ENSG00000101882.9	NKAP	SE
ENSG00000132478.9	UNK	SE
ENSG00000204130.12	RUFY2	SE
ENSG00000028310.17	BRD9	SE
ENSG00000196792.11	STRN3	SE
ENSG00000061656.9	SPAG4	SE
ENSG00000109062.9	SLC9A3R1	SE
ENSG00000023191.16	RNH1	SE
ENSG00000135297.15	MTO1	SE
ENSG00000100503.23	NIN	SE
ENSG00000149782.11	PLCB3	SE
ENSG00000130779.19	CLIP1	SE
ENSG00000102871.15	TRADD	SE
ENSG00000086666.18	ZFAND6	SE
ENSG00000054654.15	SYNE2	SE
ENSG00000109466.13	KLHL2	SE
ENSG00000126767.17	ELK1	SE
ENSG00000159761.14	C16orf86	SE
ENSG00000122026.10	RPL21	SE
ENSG00000188566.11	NDOR1	SE
ENSG00000129351.17	ILF3	SE
ENSG00000156976.14	EIF4A2	SE
ENSG00000205045.8	SLFN12L	SE
ENSG00000198945.7	L3MBTL3	SE
ENSG00000004478.7	FKBP4	SE
ENSG00000115459.17	ELMOD3	SE
ENSG00000112031.15	MTRF1L	SE
ENSG00000268027.5	AC006129.2	SE
ENSG00000185222.7	WBP5	SE
ENSG00000162600.11	OMA1	SE
ENSG00000151239.13	TWF1	SE
ENSG00000164828.17	SUN1	SE
ENSG00000132952.11	USPL1	SE
ENSG00000273611.4	ZNHIT3	SE
ENSG00000198860.11	TSEN15	SE
ENSG00000165661.15	QSOX2	SE
ENSG00000070669.16	ASNS	SE
ENSG00000197150.12	ABCB8	SE
ENSG00000095485.16	CWF19L1	SE
ENSG00000117859.18	OSBPL9	SE
ENSG00000110077.14	MS4A6A	SE
ENSG00000198843.12	SELT	SE
ENSG00000113240.12	CLK4	SE
ENSG00000111711.9	GOLT1B	SE
ENSG00000103254.9	FAM173A	SE
ENSG00000167548.14	KMT2D	SE
ENSG00000206530.8	CFAP44	SE
ENSG00000140105.17	WARS	SE
ENSG00000115685.14	PPP1R7	SE
ENSG00000131626.15	PPFIA1	SE
ENSG00000168734.13	PKIG	SE
ENSG00000172765.16	TMCC1	SE
ENSG00000078589.12	P2RY10	SE
ENSG00000198925.10	ATG9A	SE
ENSG00000011260.13	UTP18	SE
ENSG00000142082.14	SIRT3	SE
ENSG00000135249.7	RINT1	SE
ENSG00000168591.15	TMUB2	SE
ENSG00000142208.15	AKT1	SE
ENSG00000178691.10	SUZ12	SE
ENSG00000173209.22	AHSA2	SE
ENSG00000145041.15	VPRBP	SE
ENSG00000187742.14	SECISBP2	SE
ENSG00000228106.5	RP11-452F19.3	SE
ENSG00000147419.16	CCDC25	SE
ENSG00000168005.8	C11orf84	SE
ENSG00000073536.17	NLE1	SE
ENSG00000110497.14	AMBRA1	SE
ENSG00000167491.17	GATAD2A	SE
ENSG00000144597.13	EAF1	SE
ENSG00000116985.10	BMP8B	SE
ENSG00000140157.14	NIPA2	SE
ENSG00000139116.17	KIF21A	SE
ENSG00000125482.12	TTF1	SE
ENSG00000072062.13	PRKACA	SE
ENSG00000164162.12	ANAPC10	SE
ENSG00000166908.17	PIP4K2C	SE
ENSG00000117543.19	DPH5	SE
ENSG00000115310.17	RTN4	SE
ENSG00000134697.12	GNL2	SE
ENSG00000143033.17	MTF2	SE
ENSG00000136147.16	PHF11	SE
ENSG00000105618.13	PRPF31	SE
ENSG00000250903.8	GMDS-AS1	SE
ENSG00000196684.12	HSH2D	SE
ENSG00000105552.14	BCAT2	SE
ENSG00000176142.12	TMEM39A	SE
ENSG00000106723.16	SPIN1	SE
ENSG00000116679.15	IVNS1ABP	SE
ENSG00000135535.14	CD164	SE
ENSG00000173821.19	RNF213	SE
ENSG00000144524.17	COPS7B	SE
ENSG00000117479.12	SLC19A2	SE
ENSG00000175354.18	PTPN2	SE
ENSG00000142655.12	PEX14	SE
ENSG00000118058.20	KMT2A	SE
ENSG00000197798.8	FAM118B	SE
ENSG00000106479.10	ZNF862	SE
ENSG00000275832.4	ARHGAP23	SE
ENSG00000173660.11	UQCRH	SE
ENSG00000141577.13	CEP131	SE
ENSG00000137166.14	FOXP4	SE
ENSG00000071564.14	TCF3	SE
ENSG00000169155.9	ZBTB43	SE
ENSG00000197170.9	PSMD12	SE
ENSG00000132109.9	TRIM21	SE
ENSG00000170473.16	PYM1	SE
ENSG00000151353.14	TMEM18	SE
ENSG00000167106.11	FAM102A	SE
ENSG00000116001.15	TIA1	SE
ENSG00000099785.10	MARCH2	SE
ENSG00000169554.16	ZEB2	SE
ENSG00000177054.13	ZDHHC13	SE
ENSG00000110046.12	ATG2A	SE
ENSG00000125107.16	CNOT1	SE
ENSG00000058272.16	PPP1R12A	SE
ENSG00000115268.9	RPS15	SE
ENSG00000132912.12	DCTN4	SE
ENSG00000112305.14	SMAP1	SE
ENSG00000119689.14	DLST	SE
ENSG00000124783.12	SSR1	SE
ENSG00000122085.16	MTERF4	SE
ENSG00000213047.11	DENND1B	SE
ENSG00000186635.14	ARAP1	SE
ENSG00000136682.14	CBWD2	SE
ENSG00000103657.13	HERC1	SE
ENSG00000175470.18	PPP2R2D	SE
ENSG00000111653.19	ING4	SE
ENSG00000147854.16	UHRF2	SE
ENSG00000137502.9	RAB30	SE
ENSG00000185246.17	PRPF39	SE
ENSG00000112983.17	BRD8	SE
ENSG00000221978.11	CCNL2	SE
ENSG00000185347.17	C14orf80	SE
ENSG00000163964.13	PIGX	SE
ENSG00000163935.13	SFMBT1	SE
ENSG00000139436.20	GIT2	SE
ENSG00000026508.16	CD44	SE
ENSG00000197037.10	ZSCAN25	SE
ENSG00000100023.17	PPIL2	SE
ENSG00000139372.14	TDG	SE
ENSG00000137496.17	IL18BP	SE
ENSG00000178252.17	WDR6	SE
ENSG00000225648.5	SBDSP1	SE
ENSG00000150401.14	DCUN1D2	SE
ENSG00000151148.13	UBE3B	SE
ENSG00000114904.12	NEK4	SE
ENSG00000257103.8	LSM14A	SE
ENSG00000197872.11	FAM49A	SE
ENSG00000114062.17	UBE3A	SE
ENSG00000182446.13	NPLOC4	SE
ENSG00000091831.21	ESR1	SE
ENSG00000150433.9	TMEM218	SE
ENSG00000196655.9	TRAPPC4	SE
ENSG00000138592.13	USP8	SE
ENSG00000121578.12	B4GALT4	SE
ENSG00000198055.10	GRK6	SE
ENSG00000177082.12	WDR73	SE
ENSG00000013441.15	CLK1	SE
ENSG00000095951.16	HIVEP1	SE
ENSG00000149179.13	C11orf49	SE
ENSG00000121653.11	MAPK8IP1	SE
ENSG00000182670.13	TTC3	SE
ENSG00000138166.5	DUSP5	SE
ENSG00000143740.14	SNAP47	SE
ENSG00000123992.18	DNPEP	SE
ENSG00000137075.17	RNF38	SE
ENSG00000171566.11	PLRG1	SE
ENSG00000196504.15	PRPF40A	SE
ENSG00000119866.20	BCL11A	SE
ENSG00000140398.13	NEIL1	SE
ENSG00000141562.17	NARF	SE
ENSG00000162341.15	TPCN2	SE
ENSG00000079332.14	SAR1A	SE
ENSG00000063601.16	MTMR1	SE
ENSG00000205581.10	HMGN1	SE
ENSG00000143727.15	ACP1	SE
ENSG00000198001.13	IRAK4	SE
ENSG00000182173.12	TSEN54	SE
ENSG00000107968.9	MAP3K8	SE
ENSG00000066117.14	SMARCD1	SE
ENSG00000163399.15	ATP1A1	SE
ENSG00000119314.15	PTBP3	SE
ENSG00000167703.14	SLC43A2	SE
ENSG00000089063.14	TMEM230	SE
ENSG00000134905.16	CARS2	SE
ENSG00000137504.13	CREBZF	SE
ENSG00000134815.18	DHX34	SE
ENSG00000157450.15	RNF111	SE
ENSG00000143774.16	GUK1	SE
ENSG00000124256.14	ZBP1	SE
ENSG00000100150.16	DEPDC5	SE
ENSG00000138050.14	THUMPD2	SE
ENSG00000163249.9	CCNYL1	SE
ENSG00000084234.16	APLP2	SE
ENSG00000184428.12	TOP1MT	SE
ENSG00000175348.10	TMEM9B	SE
ENSG00000283103.1	LLNLR-245B6.1	SE
ENSG00000131732.11	ZCCHC9	SE
ENSG00000102103.15	PQBP1	SE
ENSG00000151092.16	NGLY1	SE
ENSG00000118900.14	UBN1	SE
ENSG00000225205.5	AC093818.1	SE
ENSG00000078674.17	PCM1	SE
ENSG00000085733.15	CTTN	SE
ENSG00000069493.14	CLEC2D	SE
ENSG00000172175.12	MALT1	SE
ENSG00000172932.14	ANKRD13D	SE
ENSG00000100307.12	CBX7	SE
ENSG00000136021.18	SCYL2	SE
ENSG00000204574.12	ABCF1	SE
ENSG00000168884.14	TNIP2	SE
ENSG00000070610.14	GBA2	SE
ENSG00000123415.15	SMUG1	SE
ENSG00000096746.17	HNRNPH3	SE
ENSG00000167508.10	MVD	SE
ENSG00000076108.11	BAZ2A	SE
ENSG00000170791.17	CHCHD7	SE
ENSG00000115935.16	WIPF1	SE
ENSG00000080845.17	DLGAP4	SE
ENSG00000155957.17	TMBIM4	SE
ENSG00000196498.13	NCOR2	SE
ENSG00000141380.13	SS18	SE
ENSG00000062485.18	CS	SE
ENSG00000185437.13	SH3BGR	MXE
ENSG00000185164.14	NOMO2	MXE
ENSG00000132549.18	VPS13B	MXE
ENSG00000148444.15	COMMD3	MXE
ENSG00000119684.15	MLH3	MXE
ENSG00000171316.11	CHD7	MXE
ENSG00000134602.15	STK26	MXE
ENSG00000004455.16	AK2	MXE
ENSG00000239382.10	ALKBH6	MXE
ENSG00000196781.13	TLE1	MXE
ENSG00000101096.19	NFATC2	MXE
ENSG00000198793.12	MTOR	MXE
ENSG00000218739.9	CEBPZOS	MXE
ENSG00000131389.16	SLC6A6	MXE
ENSG00000144589.20	STK11IP	MXE
ENSG00000102977.13	ACD	MXE
ENSG00000109066.13	TMEM104	MXE
ENSG00000105953.14	OGDH	MXE
ENSG00000164008.13	C1orf50	MXE
ENSG00000188002.10	RP11-43F13.1	MXE
ENSG00000137177.18	KIF13A	MXE
ENSG00000012171.17	SEMA3B	MXE
ENSG00000137337.14	MDC1	MXE
ENSG00000102878.16	HSF4	MXE
ENSG00000115211.15	EIF2B4	MXE
ENSG00000158796.16	DEDD	MXE
ENSG00000136628.17	EPRS	MXE
ENSG00000119912.15	IDE	MXE
ENSG00000132466.17	ANKRD17	MXE
ENSG00000089057.14	SLC23A2	MXE
ENSG00000144554.10	FANCD2	MXE
ENSG00000121101.15	TEX14	MXE
ENSG00000196236.12	XPNPEP3	MXE
ENSG00000035687.9	ADSS	MXE
ENSG00000165637.13	VDAC2	MXE
ENSG00000078124.11	ACER3	MXE
ENSG00000258539.1	RP11-12J10.3	MXE
ENSG00000146457.14	WTAP	MXE
ENSG00000141298.17	SSH2	MXE
ENSG00000165138.17	ANKS6	MXE
ENSG00000255154.7	RP11-80H18.3	MXE
ENSG00000181396.12	OGFOD3	MXE
ENSG00000091106.18	NLRC4	MXE
ENSG00000143363.15	PRUNE	MXE
ENSG00000133794.17	ARNTL	MXE
ENSG00000166451.13	CENPN	MXE
ENSG00000135905.18	DOCK10	MXE
ENSG00000145833.15	DDX46	MXE
ENSG00000066427.21	ATXN3	MXE
ENSG00000086758.15	HUWE1	MXE
ENSG00000012983.11	MAP4K5	MXE
ENSG00000041357.15	PSMA4	MXE
ENSG00000187231.13	SESTD1	MXE
ENSG00000119185.12	ITGB1BP1	MXE
ENSG00000124523.14	SIRT5	MXE
ENSG00000169062.14	UPF3A	MXE
ENSG00000001631.14	KRIT1	MXE
ENSG00000164306.10	PRIMPOL	MXE
ENSG00000145860.11	RNF145	MXE
ENSG00000264343.5	NOTCH2NL	MXE
ENSG00000173852.13	DPY19L1	MXE
ENSG00000108055.9	SMC3	MXE
ENSG00000078269.13	SYNJ2	MXE
ENSG00000182004.12	SNRPE	MXE
ENSG00000034533.11	ASTE1	MXE
ENSG00000101452.14	DHX35	MXE
ENSG00000142197.12	DOPEY2	MXE
ENSG00000144228.8	SPOPL	MXE
ENSG00000161813.20	LARP4	MXE
ENSG00000176783.14	RUFY1	MXE
ENSG00000081014.10	AP4E1	MXE
ENSG00000149657.19	LSM14B	MXE
ENSG00000234741.7	GAS5	MXE
ENSG00000109586.11	GALNT7	MXE
ENSG00000198900.5	TOP1	MXE
ENSG00000152457.17	DCLRE1C	MXE
ENSG00000171469.10	ZNF561	MXE
ENSG00000003400.14	CASP10	MXE
ENSG00000183682.7	BMP8A	MXE
ENSG00000115760.13	BIRC6	MXE
ENSG00000103148.15	NPRL3	MXE
ENSG00000089123.15	TASP1	MXE
ENSG00000124608.4	AARS2	MXE
ENSG00000168970.21	JMJD7-PLA2G4B	MXE
ENSG00000186281.12	GPAT2	MXE
ENSG00000114166.7	KAT2B	MXE
ENSG00000083720.12	OXCT1	MXE
ENSG00000037474.14	NSUN2	MXE
ENSG00000138443.15	ABI2	MXE
ENSG00000182197.10	EXT1	MXE
ENSG00000111912.19	NCOA7	MXE
ENSG00000102786.14	INTS6	MXE
ENSG00000013725.14	CD6	MXE
ENSG00000261740.6	RP11-345J4.5	MXE
ENSG00000112033.13	PPARD	MXE
ENSG00000120539.14	MASTL	MXE
ENSG00000121895.7	TMEM156	MXE
ENSG00000171570.10	RAB4B-EGLN2	MXE
ENSG00000139083.10	ETV6	MXE
ENSG00000226210.3	WASH7P	MXE
ENSG00000176473.13	WDR25	MXE
ENSG00000101052.12	IFT52	MXE
ENSG00000136715.17	SAP130	MXE
ENSG00000126226.21	PCID2	MXE
ENSG00000002822.15	MAD1L1	MXE
ENSG00000151461.19	UPF2	MXE
ENSG00000176623.11	RMDN1	MXE
ENSG00000111300.9	NAA25	MXE
ENSG00000060237.16	WNK1	MXE
ENSG00000075711.20	DLG1	MXE
ENSG00000132530.16	XAF1	MXE
ENSG00000136717.14	BIN1	MXE
ENSG00000085760.14	MTIF2	MXE
ENSG00000102606.17	ARHGEF7	MXE
ENSG00000122512.14	PMS2	MXE
ENSG00000065534.18	MYLK	MXE
ENSG00000084112.14	SSH1	MXE
ENSG00000153214.9	TMEM87B	MXE
ENSG00000140948.11	ZCCHC14	MXE
ENSG00000111364.15	DDX55	MXE
ENSG00000198089.14	SFI1	MXE
ENSG00000108389.9	MTMR4	MXE
ENSG00000144635.8	DYNC1LI1	MXE
ENSG00000256966.6	RP11-613M10.8	MXE
ENSG00000107537.13	PHYH	MXE
ENSG00000160469.16	BRSK1	MXE
ENSG00000153827.13	TRIP12	MXE
ENSG00000131016.16	AKAP12	MXE
ENSG00000214087.8	ARL16	MXE
ENSG00000153113.23	CAST	MXE
ENSG00000140474.12	ULK3	MXE
ENSG00000178104.19	PDE4DIP	MXE
ENSG00000184967.6	NOC4L	MXE
ENSG00000127314.17	RAP1B	MXE
ENSG00000270106.5	TSNAX-DISC1	MXE
ENSG00000119979.15	FAM45A	MXE
ENSG00000074416.13	MGLL	MXE
ENSG00000204149.9	AGAP6	MXE
ENSG00000011021.21	CLCN6	MXE
ENSG00000076003.4	MCM6	MXE
ENSG00000169925.16	BRD3	MXE
ENSG00000183666.16	GUSBP1	MXE
ENSG00000150787.7	PTS	MXE
ENSG00000163785.12	RYK	MXE
ENSG00000051825.14	MPHOSPH9	MXE
ENSG00000131759.17	RARA	MXE
ENSG00000206503.11	HLA-A	MXE
ENSG00000143643.12	TTC13	MXE
ENSG00000256053.7	APOPT1	MXE
ENSG00000136770.10	DNAJC1	MXE
ENSG00000138942.15	RNF185	MXE
ENSG00000163001.11	CFAP36	MXE
ENSG00000163870.14	TPRA1	MXE
ENSG00000114013.15	CD86	MXE
ENSG00000196588.14	MKL1	MXE
ENSG00000173960.12	UBXN2A	MXE
ENSG00000140367.11	UBE2Q2	MXE
ENSG00000115233.11	PSMD14	MXE
ENSG00000138286.14	FAM149B1	MXE
ENSG00000182899.14	RPL35A	MXE
ENSG00000105640.12	RPL18A	MXE
ENSG00000131196.17	NFATC1	MXE
ENSG00000214193.9	SH3D21	MXE
ENSG00000108557.17	RAI1	MXE
ENSG00000069943.9	PIGB	MXE
ENSG00000100211.10	CBY1	MXE
ENSG00000079691.17	LRRC16A	MXE
ENSG00000164111.14	ANXA5	MXE
ENSG00000134058.10	CDK7	MXE
ENSG00000143322.19	ABL2	MXE
ENSG00000054282.15	SDCCAG8	MXE
ENSG00000101558.13	VAPA	MXE
ENSG00000100239.15	PPP6R2	MXE
ENSG00000124508.16	BTN2A2	MXE
ENSG00000069248.11	NUP133	MXE
ENSG00000140374.15	ETFA	MXE
ENSG00000143569.18	UBAP2L	MXE
ENSG00000204469.12	PRRC2A	MXE
ENSG00000102081.13	FMR1	MXE
ENSG00000164983.7	TMEM65	MXE
ENSG00000215193.12	PEX26	MXE
ENSG00000280670.2	CCDC163P	MXE
ENSG00000143641.9	GALNT2	MXE
ENSG00000166887.15	VPS39	MXE
ENSG00000088970.15	KIZ	MXE
ENSG00000158062.20	UBXN11	MXE
ENSG00000100731.15	PCNX	MXE
ENSG00000107672.14	NSMCE4A	MXE
ENSG00000237651.6	C2orf74	MXE
ENSG00000134516.15	DOCK2	MXE
ENSG00000144224.16	UBXN4	MXE
ENSG00000160781.15	PAQR6	MXE
ENSG00000157800.17	SLC37A3	MXE
ENSG00000106617.13	PRKAG2	MXE
ENSG00000146733.13	PSPH	MXE
ENSG00000174718.11	KIAA1551	MXE
ENSG00000185418.15	TARSL2	MXE
ENSG00000167535.7	CACNB3	MXE
ENSG00000122390.17	NAA60	MXE
ENSG00000151893.14	CACUL1	MXE
ENSG00000144320.13	KIAA1715	MXE
ENSG00000125503.12	PPP1R12C	MXE
ENSG00000249240.2	AC069368.3	MXE
ENSG00000138382.13	METTL5	MXE
ENSG00000091592.15	NLRP1	MXE
ENSG00000075399.12	VPS9D1	MXE
ENSG00000156110.13	ADK	MXE
ENSG00000014824.13	SLC30A9	MXE
ENSG00000170759.10	KIF5B	MXE
ENSG00000111371.15	SLC38A1	MXE
ENSG00000146063.18	TRIM41	MXE
ENSG00000204525.15	HLA-C	MXE
ENSG00000102908.20	NFAT5	MXE
ENSG00000185324.21	CDK10	MXE
ENSG00000120254.15	MTHFD1L	MXE
ENSG00000174775.16	HRAS	MXE
ENSG00000112584.13	FAM120B	MXE
ENSG00000090905.17	TNRC6A	MXE
ENSG00000198464.13	ZNF480	MXE
ENSG00000108239.8	TBC1D12	MXE
ENSG00000259316.8	CTD-2116N17.1	MXE
ENSG00000135049.15	AGTPBP1	MXE
ENSG00000077254.14	USP33	MXE
ENSG00000204428.12	LY6G5C	MXE
ENSG00000122643.18	NT5C3A	MXE
ENSG00000271853.5	RP1-178F15.5	MXE
ENSG00000163626.16	COX18	MXE
ENSG00000066777.8	ARFGEF1	MXE
ENSG00000175048.16	ZDHHC14	MXE
ENSG00000144741.17	SLC25A26	MXE
ENSG00000099840.13	IZUMO4	MXE
ENSG00000144785.8	RP11-977G19.10	MXE
ENSG00000059378.12	PARP12	MXE
ENSG00000149636.15	DSN1	MXE
ENSG00000152348.15	ATG10	MXE
ENSG00000143702.15	CEP170	MXE
ENSG00000164258.11	NDUFS4	MXE
ENSG00000181929.11	PRKAG1	MXE
ENSG00000137275.13	RIPK1	MXE
ENSG00000072135.12	PTPN18	MXE
ENSG00000172113.8	NME6	MXE
ENSG00000132600.16	PRMT7	MXE
ENSG00000277957.1	SENP3-EIF4A1	MXE
ENSG00000249115.8	HAUS5	MXE
ENSG00000057252.12	SOAT1	MXE
ENSG00000157353.16	FUK	MXE
ENSG00000136731.12	UGGT1	MXE
ENSG00000165282.13	PIGO	RI
ENSG00000214021.15	TTLL3	RI
ENSG00000114857.17	NKTR	RI
ENSG00000167778.8	SPRYD3	RI
ENSG00000109736.14	MFSD10	RI
ENSG00000212694.8	LINC01089	RI
ENSG00000166471.10	TMEM41B	RI
ENSG00000145495.14	MARCH6	RI
ENSG00000122678.14	POLM	RI
ENSG00000103496.14	STX4	RI
ENSG00000124357.12	NAGK	RI
ENSG00000060971.17	ACAA1	RI
ENSG00000185000.9	DGAT1	RI
ENSG00000104957.13	CCDC130	RI
ENSG00000127580.15	WDR24	RI
ENSG00000115657.12	ABCB6	RI
ENSG00000188542.9	DUSP28	RI
ENSG00000137343.17	ATAT1	RI
ENSG00000100055.20	CYTH4	RI
ENSG00000111679.16	PTPN6	RI
ENSG00000187796.13	CARD9	RI
ENSG00000160949.16	TONSL	RI
ENSG00000136490.8	LIMD2	RI
ENSG00000006015.17	C19orf60	RI
ENSG00000177731.15	FLII	RI
ENSG00000123737.12	EXOSC9	RI
ENSG00000170581.13	STAT2	RI
ENSG00000124067.16	SLC12A4	RI
ENSG00000161395.12	PGAP3	RI
ENSG00000197948.10	FCHSD1	RI
ENSG00000183323.12	CCDC125	RI
ENSG00000007923.15	DNAJC11	RI
ENSG00000135596.17	MICAL1	RI
ENSG00000185359.12	HGS	RI
ENSG00000160271.14	RALGDS	RI
ENSG00000171863.12	RPS7	RI
ENSG00000052749.13	RRP12	RI
ENSG00000184436.11	THAP7	RI
ENSG00000163930.9	BAP1	RI
ENSG00000160613.12	PCSK7	RI
ENSG00000148688.13	RPP30	RI
ENSG00000082068.8	WDR70	RI
ENSG00000242802.6	AP5Z1	RI
ENSG00000105135.15	ILVBL	RI
ENSG00000164088.17	PPM1M	RI
ENSG00000076604.14	TRAF4	RI
ENSG00000168394.10	TAP1	RI
ENSG00000178761.14	FAM219B	RI
ENSG00000108465.14	CDK5RAP3	RI
ENSG00000128951.13	DUT	RI
ENSG00000108788.11	MLX	RI
ENSG00000185189.15	NRBP2	RI
ENSG00000120314.18	WDR55	RI
ENSG00000186765.11	FSCN2	RI
ENSG00000149582.15	TMEM25	RI
ENSG00000198208.11	RPS6KL1	RI
ENSG00000130545.15	CRB3	RI
ENSG00000105401.6	CDC37	RI
ENSG00000011009.10	LYPLA2	RI
ENSG00000125447.16	GGA3	RI
ENSG00000266714.6	MYO15B	RI
ENSG00000142546.13	NOSIP	RI
ENSG00000179094.13	PER1	RI
ENSG00000140848.16	CPNE2	RI
ENSG00000105369.9	CD79A	RI
ENSG00000163516.13	ANKZF1	RI
ENSG00000142765.17	SYTL1	RI
ENSG00000177728.14	TMEM94	RI
ENSG00000164855.15	TMEM184A	RI
ENSG00000178904.18	DPY19L3	RI
ENSG00000167799.9	NUDT8	RI
ENSG00000100722.18	ZC3H14	RI
ENSG00000166140.17	ZFYVE19	RI
ENSG00000157873.17	TNFRSF14	RI
ENSG00000089820.15	ARHGAP4	RI
ENSG00000105655.18	ISYNA1	RI
ENSG00000278311.4	GGNBP2	RI
ENSG00000164068.15	RNF123	RI
ENSG00000115073.7	ACTR1B	RI
ENSG00000115970.18	THADA	RI
ENSG00000101158.12	NELFCD	RI
ENSG00000128699.13	ORMDL1	RI
ENSG00000135473.14	PAN2	RI
ENSG00000130826.15	DKC1	RI
ENSG00000151651.15	ADAM8	RI
ENSG00000103507.13	BCKDK	RI
ENSG00000197622.12	CDC42SE1	RI
ENSG00000161960.14	EIF4A1	RI
ENSG00000168237.17	GLYCTK	RI
ENSG00000174177.12	CTU2	RI
ENSG00000115446.11	UNC50	RI
ENSG00000238105.7	GOLGA2P5	RI
ENSG00000134440.11	NARS	RI
ENSG00000213983.11	AP1G2	RI
ENSG00000128604.18	IRF5	RI
ENSG00000133112.16	TPT1	RI
ENSG00000188603.16	CLN3	RI
ENSG00000129292.20	PHF20L1	RI
ENSG00000119650.12	IFT43	RI
ENSG00000140854.12	KATNB1	RI
ENSG00000184470.20	TXNRD2	RI
ENSG00000183401.11	CCDC159	RI
ENSG00000112511.17	PHF1	RI
ENSG00000185507.19	IRF7	RI
ENSG00000187091.13	PLCD1	RI
ENSG00000185024.16	BRF1	RI
ENSG00000169592.14	INO80E	RI
ENSG00000143303.11	RRNAD1	RI
ENSG00000117308.14	GALE	RI
ENSG00000129197.14	RPAIN	RI
ENSG00000100802.14	C14orf93	RI
ENSG00000119638.12	NEK9	RI
ENSG00000184584.12	TMEM173	RI
ENSG00000204344.14	STK19	RI
ENSG00000125968.8	ID1	RI
ENSG00000164896.19	FASTK	RI
ENSG00000106263.17	EIF3B	RI
ENSG00000106009.15	BRAT1	RI
ENSG00000112096.16	SOD2	RI
ENSG00000159069.13	FBXW5	RI
ENSG00000129657.14	SEC14L1	RI
ENSG00000161202.17	DVL3	RI
ENSG00000048162.19	NOP16	RI
ENSG00000178467.17	P4HTM	RI
ENSG00000125967.16	NECAB3	RI
ENSG00000100219.16	XBP1	RI
ENSG00000182199.10	SHMT2	RI
ENSG00000189046.10	ALKBH2	RI
ENSG00000156256.14	USP16	RI
ENSG00000092094.10	OSGEP	RI
ENSG00000130787.13	HIP1R	RI
ENSG00000112146.16	FBXO9	RI
ENSG00000135452.9	TSPAN31	RI
ENSG00000198276.13	UCKL1	RI
ENSG00000075336.11	TIMM21	RI
ENSG00000138709.17	LARP1B	RI
ENSG00000174483.19	BBS1	RI
ENSG00000197070.13	ARRDC1	RI
ENSG00000100225.17	FBXO7	RI
ENSG00000119760.15	SUPT7L	RI
ENSG00000142046.14	TMEM91	RI
ENSG00000160813.6	PPP1R35	RI
ENSG00000161010.14	C5orf45	RI
ENSG00000127837.9	AAMP	RI
ENSG00000269858.5	EGLN2	RI
ENSG00000064961.18	HMG20B	RI
ENSG00000133460.19	SLC2A11	RI
ENSG00000170291.14	ELP5	RI
ENSG00000140400.14	MAN2C1	RI
ENSG00000176978.13	DPP7	RI
ENSG00000178149.16	DALRD3	RI
ENSG00000033030.13	ZCCHC8	RI
ENSG00000126759.12	CFP	RI
ENSG00000123154.11	WDR83	RI
ENSG00000214706.10	IFRD2	RI
ENSG00000142784.15	WDTC1	RI
ENSG00000158805.11	ZNF276	RI
ENSG00000196497.15	IPO4	RI
ENSG00000110619.16	CARS	RI
ENSG00000261067.6	RP11-264B17.3	RI
ENSG00000240303.7	ACAD11	RI
ENSG00000117281.15	CD160	RI
ENSG00000149499.11	EML3	RI
ENSG00000174080.10	CTSF	RI
ENSG00000139190.16	VAMP1	RI
ENSG00000140983.13	RHOT2	RI
ENSG00000090674.15	MCOLN1	RI
ENSG00000103145.10	HCFC1R1	RI
ENSG00000131748.15	STARD3	RI
ENSG00000221968.8	FADS3	RI
ENSG00000125731.12	SH2D3A	RI
ENSG00000143624.13	INTS3	RI
ENSG00000188878.17	FBF1	RI
ENSG00000182196.13	ARL6IP4	RI
ENSG00000147813.15	NAPRT	RI
ENSG00000115661.13	STK16	RI
ENSG00000175197.10	DDIT3	RI
ENSG00000174365.19	SNHG11	RI
ENSG00000142327.11	RNPEPL1	RI
ENSG00000173482.16	PTPRM	RI
ENSG00000187514.14	PTMA	RI
ENSG00000102901.12	CENPT	RI
ENSG00000144021.2	CIAO1	RI
ENSG00000240065.7	PSMB9	RI
ENSG00000089280.18	FUS	RI
ENSG00000197114.11	ZGPAT	RI
ENSG00000130177.14	CDC16	RI
ENSG00000176155.18	CCDC57	RI
ENSG00000163608.14	C3orf17	RI
ENSG00000125746.14	EML2	RI
ENSG00000166526.16	ZNF3	RI
ENSG00000156873.15	PHKG2	RI
ENSG00000105726.16	ATP13A1	RI
ENSG00000089094.16	KDM2B	RI
ENSG00000133247.13	SUV420H2	RI
ENSG00000156858.11	PRR14	RI
ENSG00000183258.11	DDX41	RI
ENSG00000110719.9	TCIRG1	RI
ENSG00000120509.10	PDZD11	RI
ENSG00000110697.12	PITPNM1	RI
ENSG00000120699.12	EXOSC8	RI
ENSG00000100365.14	NCF4	RI
ENSG00000148824.18	MTG1	RI
ENSG00000100918.12	REC8	RI
ENSG00000048740.17	CELF2	RI
ENSG00000108963.17	DPH1	RI
ENSG00000074582.12	BCS1L	RI
ENSG00000006744.18	ELAC2	RI
ENSG00000177943.13	MAMDC4	RI
ENSG00000182087.12	TMEM259	RI
ENSG00000185515.14	BRCC3	A3
ENSG00000100335.12	MIEF1	A3
ENSG00000125457.13	MIF4GD	A3
ENSG00000126768.12	TIMM17B	A3
ENSG00000131591.17	C1orf159	A3
ENSG00000114650.18	SCAP	A3
ENSG00000175662.17	TOM1L2	A3
ENSG00000082898.16	XPO1	A3
ENSG00000111596.11	CNOT2	A3
ENSG00000127507.17	ADGRE2	A3
ENSG00000116584.17	ARHGEF2	A3
ENSG00000137074.18	APTX	A3
ENSG00000070047.11	PHRF1	A3
ENSG00000108349.14	CASC3	A3
ENSG00000079313.11	REXO1	A3
ENSG00000141959.16	PFKL	A3
ENSG00000135365.15	PHF21A	A3
ENSG00000185043.10	CIB1	A3
ENSG00000158850.14	B4GALT3	A3
ENSG00000166579.15	NDEL1	A3
ENSG00000177575.12	CD163	A3
ENSG00000087157.18	PGS1	A3
ENSG00000107959.15	PITRM1	A3
ENSG00000156504.16	FAM122B	A3
ENSG00000127419.16	TMEM175	A3
ENSG00000166582.9	CENPV	A3
ENSG00000003056.7	M6PR	A3
ENSG00000145740.18	SLC30A5	A3
ENSG00000121716.18	PILRB	A3
ENSG00000062194.15	GPBP1	A3
ENSG00000154144.12	TBRG1	A3
ENSG00000143416.20	SELENBP1	A3
ENSG00000089006.16	SNX5	A3
ENSG00000065883.14	CDK13	A3
ENSG00000225697.10	SLC26A6	A3
ENSG00000176715.15	ACSF3	A3
ENSG00000105705.15	SUGP1	A3
ENSG00000198265.11	HELZ	A3
ENSG00000100038.19	TOP3B	A3
ENSG00000115758.12	ODC1	A3
ENSG00000110888.17	CAPRIN2	A3
ENSG00000109118.13	PHF12	A3
ENSG00000187049.9	TMEM216	A3
ENSG00000179921.14	GPBAR1	A3
ENSG00000162869.15	PPP1R21	A3
ENSG00000163584.17	RPL22L1	A3
ENSG00000153914.15	SREK1	A3
ENSG00000100908.13	EMC9	A3
ENSG00000160917.14	CPSF4	A3
ENSG00000115525.16	ST3GAL5	A3
ENSG00000055609.17	KMT2C	A3
ENSG00000146826.14	C7orf43	A3
ENSG00000125991.18	ERGIC3	A3
ENSG00000144136.10	SLC20A1	A3
ENSG00000008710.17	PKD1	A3
ENSG00000262919.7	FAM58A	A3
ENSG00000086848.14	ALG9	A3
ENSG00000167930.15	FAM234A	A3
ENSG00000110075.14	PPP6R3	A3
ENSG00000173559.12	NABP1	A3
ENSG00000142396.10	ERVK3-1	A3
ENSG00000204351.11	SKIV2L	A3
ENSG00000213079.9	SCAF8	A3
ENSG00000143499.13	SMYD2	A3
ENSG00000032444.15	PNPLA6	A3
ENSG00000015153.14	YAF2	A3
ENSG00000118363.11	SPCS2	A3
ENSG00000189171.14	S100A13	A3
ENSG00000244187.7	TMEM141	A3
ENSG00000040487.12	PQLC2	A3
ENSG00000162419.12	GMEB1	A3
ENSG00000104960.15	PTOV1	A3
ENSG00000142186.16	SCYL1	A3
ENSG00000151923.17	TIAL1	A3
ENSG00000003756.16	RBM5	A3
ENSG00000014138.8	POLA2	A3
ENSG00000100401.19	RANGAP1	A3
ENSG00000160818.16	GPATCH4	A3
ENSG00000077232.16	DNAJC10	A3
ENSG00000070413.18	DGCR2	A3
ENSG00000168010.10	ATG16L2	A3
ENSG00000110057.7	UNC93B1	A3
ENSG00000090372.14	STRN4	A3
ENSG00000140632.16	GLYR1	A3
ENSG00000157693.14	C9orf91	A3
ENSG00000114745.13	GORASP1	A3
ENSG00000184508.10	HDDC3	A3
ENSG00000005700.14	IBTK	A3
ENSG00000170906.15	NDUFA3	A3
ENSG00000213593.9	TMX2	A3
ENSG00000058673.15	ZC3H11A	A5
ENSG00000185504.16	FAAP100	A5
ENSG00000164144.14	ARFIP1	A5
ENSG00000141994.15	DUS3L	A5
ENSG00000140332.15	TLE3	A5
ENSG00000068745.14	IP6K2	A5
ENSG00000187838.16	TMEM256-PLSCR3	A5
ENSG00000072756.16	TRNT1	A5
ENSG00000138688.15	KIAA1109	A5
ENSG00000090686.15	USP48	A5
ENSG00000164970.14	FAM219A	A5
ENSG00000082258.12	CCNT2	A5
ENSG00000100483.13	VCPKMT	A5
ENSG00000105221.16	AKT2	A5
ENSG00000203760.8	CENPW	A5
ENSG00000111237.18	VPS29	A5
ENSG00000108094.14	CUL2	A5
ENSG00000074356.16	NCBP3	A5
ENSG00000049656.13	CLPTM1L	A5
ENSG00000196367.12	TRRAP	A5
ENSG00000133943.20	C14orf159	A5
ENSG00000196756.11	SNHG17	A5
ENSG00000143110.11	C1orf162	A5
ENSG00000089022.13	MAPKAPK5	A5
ENSG00000100744.14	GSKIP	A5
ENSG00000137501.17	SYTL2	A5
ENSG00000070882.12	OSBPL3	A5
ENSG00000159210.9	SNF8	A5
ENSG00000139624.12	CERS5	A5
ENSG00000071462.11	WBSCR22	A5
ENSG00000125676.19	THOC2	A5
ENSG00000102125.15	TAZ	A5
ENSG00000134030.13	CTIF	A5
ENSG00000160226.15	C21orf2	A5
ENSG00000129933.20	MAU2	A5
ENSG00000139620.12	KANSL2	A5
ENSG00000099956.18	SMARCB1	A5
ENSG00000068079.7	IFI35	A5
ENSG00000156650.12	KAT6B	A5
ENSG00000165046.12	LETM2	A5
ENSG00000104852.14	SNRNP70	A5
ENSG00000104936.17	DMPK	A5
ENSG00000166145.14	SPINT1	A5
ENSG00000174227.15	PIGG	A5
ENSG00000106462.10	EZH2	A5
ENSG00000158201.9	ABHD3	A5
ENSG00000055950.16	MRPL43	A5
ENSG00000175215.9	CTDSP2	A5
ENSG00000273154.3	RP4-583P15.15	A5
ENSG00000266173.5	STRADA	A5
ENSG00000163349.21	HIPK1	A5
ENSG00000180773.14	SLC36A4	A5
ENSG00000126456.15	IRF3	A5
ENSG00000090621.13	PABPC4	A5
ENSG00000133895.14	MEN1	A5
ENSG00000206149.10	HERC2P9	A5
ENSG00000219200.11	RNASEK	A5

## Sheet: t(11;14)
geneID	geneSYM	group
ENSG00000156875.13	HIAT1	SE
ENSG00000154222.14	CC2D1B	SE
ENSG00000163660.11	CCNL1	SE
ENSG00000198879.11	SFMBT2	SE
ENSG00000113013.12	HSPA9	SE
ENSG00000131375.9	CAPN7	SE
ENSG00000105619.13	TFPT	SE
ENSG00000058673.15	ZC3H11A	SE
ENSG00000184787.18	UBE2G2	SE
ENSG00000100888.12	CHD8	SE
ENSG00000115875.18	SRSF7	SE
ENSG00000066379.14	ZNRD1	SE
ENSG00000158545.15	ZC3H18	SE
ENSG00000101084.16	C20orf24	SE
ENSG00000075568.16	TMEM131	SE
ENSG00000124357.12	NAGK	SE
ENSG00000105223.19	PLD3	SE
ENSG00000178921.13	PFAS	SE
ENSG00000109320.11	NFKB1	SE
ENSG00000102878.16	HSF4	SE
ENSG00000175087.9	PDIK1L	SE
ENSG00000213928.8	IRF9	SE
ENSG00000089154.10	GCN1	SE
ENSG00000106028.10	SSBP1	SE
ENSG00000188690.12	UROS	SE
ENSG00000178950.16	GAK	SE
ENSG00000133313.14	CNDP2	SE
ENSG00000153048.10	CARHSP1	SE
ENSG00000131504.15	DIAPH1	SE
ENSG00000159128.14	IFNGR2	SE
ENSG00000170037.13	CNTROB	SE
ENSG00000104450.12	SPAG1	SE
ENSG00000113369.8	ARRDC3	SE
ENSG00000149716.12	ORAOV1	SE
ENSG00000158417.10	EIF5B	SE
ENSG00000005483.19	KMT2E	SE
ENSG00000092841.18	MYL6	SE
ENSG00000255857.5	PXN-AS1	SE
ENSG00000277791.4	PSMB3	SE
ENSG00000106077.18	ABHD11	SE
ENSG00000239857.6	GET4	SE
ENSG00000148840.10	PPRC1	SE
ENSG00000164548.10	TRA2A	SE
ENSG00000123358.19	NR4A1	SE
ENSG00000134759.13	ELP2	SE
ENSG00000087157.18	PGS1	SE
ENSG00000130706.12	ADRM1	SE
ENSG00000141258.12	SGSM2	SE
ENSG00000149182.14	ARFGAP2	SE
ENSG00000185163.9	DDX51	SE
ENSG00000100528.11	CNIH1	SE
ENSG00000090316.15	MAEA	SE
ENSG00000118855.18	MFSD1	SE
ENSG00000047346.12	FAM214A	SE
ENSG00000177542.10	SLC25A22	SE
ENSG00000267121.5	CTD-2020K17.1	SE
ENSG00000117625.13	RCOR3	SE
ENSG00000186866.16	POFUT2	SE
ENSG00000064313.11	TAF2	SE
ENSG00000169682.17	SPNS1	SE
ENSG00000104517.12	UBR5	SE
ENSG00000274527.5	RP11-146B14.1	SE
ENSG00000079805.16	DNM2	SE
ENSG00000117143.13	UAP1	SE
ENSG00000198837.9	DENND4B	SE
ENSG00000107104.18	KANK1	SE
ENSG00000136754.16	ABI1	SE
ENSG00000169062.14	UPF3A	SE
ENSG00000153066.12	TXNDC11	SE
ENSG00000010322.15	NISCH	SE
ENSG00000013561.17	RNF14	SE
ENSG00000127527.13	EPS15L1	SE
ENSG00000139218.17	SCAF11	SE
ENSG00000154114.12	TBCEL	SE
ENSG00000085185.15	BCORL1	SE
ENSG00000163412.12	EIF4E3	SE
ENSG00000006831.9	ADIPOR2	SE
ENSG00000076242.14	MLH1	SE
ENSG00000114316.12	USP4	SE
ENSG00000154889.16	MPPE1	SE
ENSG00000099331.13	MYO9B	SE
ENSG00000115677.16	HDLBP	SE
ENSG00000005893.15	LAMP2	SE
ENSG00000099849.14	RASSF7	SE
ENSG00000155229.20	MMS19	SE
ENSG00000078304.19	PPP2R5C	SE
ENSG00000171988.17	JMJD1C	SE
ENSG00000254641.1	RP11-732A19.2	SE
ENSG00000080822.16	CLDND1	SE
ENSG00000111790.13	FGFR1OP2	SE
ENSG00000100461.17	RBM23	SE
ENSG00000100139.13	MICALL1	SE
ENSG00000162976.12	PQLC3	SE
ENSG00000167851.13	CD300A	SE
ENSG00000213782.7	DDX47	SE
ENSG00000153560.11	UBP1	SE
ENSG00000080503.20	SMARCA2	SE
ENSG00000196182.10	STK40	SE
ENSG00000133943.20	C14orf159	SE
ENSG00000104671.7	DCTN6	SE
ENSG00000158864.12	NDUFS2	SE
ENSG00000138834.12	MAPK8IP3	SE
ENSG00000166411.13	IDH3A	SE
ENSG00000110074.10	FOXRED1	SE
ENSG00000163328.13	GPR155	SE
ENSG00000225697.10	SLC26A6	SE
ENSG00000142687.17	KIAA0319L	SE
ENSG00000085978.21	ATG16L1	SE
ENSG00000155465.18	SLC7A7	SE
ENSG00000178802.17	MPI	SE
ENSG00000101246.19	ARFRP1	SE
ENSG00000138074.14	SLC5A6	SE
ENSG00000108848.15	LUC7L3	SE
ENSG00000143612.18	C1orf43	SE
ENSG00000101040.19	ZMYND8	SE
ENSG00000168488.18	ATXN2L	SE
ENSG00000159363.17	ATP13A2	SE
ENSG00000151725.11	CENPU	SE
ENSG00000100100.12	PIK3IP1	SE
ENSG00000134884.13	ARGLU1	SE
ENSG00000076928.17	ARHGEF1	SE
ENSG00000150593.15	PDCD4	SE
ENSG00000163684.11	RPP14	SE
ENSG00000139624.12	CERS5	SE
ENSG00000106443.15	PHF14	SE
ENSG00000226210.3	WASH7P	SE
ENSG00000171103.10	TRMT61B	SE
ENSG00000156983.15	BRPF1	SE
ENSG00000204397.7	CARD16	SE
ENSG00000160972.9	PPP1R16A	SE
ENSG00000111832.12	RWDD1	SE
ENSG00000125450.10	NUP85	SE
ENSG00000185627.17	PSMD13	SE
ENSG00000180957.17	PITPNB	SE
ENSG00000183655.12	KLHL25	SE
ENSG00000126226.21	PCID2	SE
ENSG00000100038.19	TOP3B	SE
ENSG00000146067.15	FAM193B	SE
ENSG00000119688.20	ABCD4	SE
ENSG00000183696.13	UPP1	SE
ENSG00000114439.18	BBX	SE
ENSG00000181135.15	ZNF707	SE
ENSG00000110888.17	CAPRIN2	SE
ENSG00000182872.15	RBM10	SE
ENSG00000120370.12	GORAB	SE
ENSG00000171206.13	TRIM8	SE
ENSG00000130723.17	PRRC2B	SE
ENSG00000169592.14	INO80E	SE
ENSG00000116521.10	SCAMP3	SE
ENSG00000143393.16	PI4KB	SE
ENSG00000113716.12	HMGXB3	SE
ENSG00000112592.12	TBP	SE
ENSG00000137265.14	IRF4	SE
ENSG00000188917.14	TRMT2B	SE
ENSG00000158941.16	CCAR2	SE
ENSG00000167522.14	ANKRD11	SE
ENSG00000168827.14	GFM1	SE
ENSG00000172534.13	HCFC1	SE
ENSG00000151532.13	VTI1A	SE
ENSG00000204152.10	TIMM23B	SE
ENSG00000117335.18	CD46	SE
ENSG00000197122.11	SRC	SE
ENSG00000164253.12	WDR41	SE
ENSG00000177410.12	ZFAS1	SE
ENSG00000161265.14	U2AF1L4	SE
ENSG00000005379.15	BZRAP1	SE
ENSG00000153914.15	SREK1	SE
ENSG00000112576.12	CCND3	SE
ENSG00000198000.11	NOL8	SE
ENSG00000095319.14	NUP188	SE
ENSG00000095585.16	BLNK	SE
ENSG00000101407.12	TTI1	SE
ENSG00000166169.16	POLL	SE
ENSG00000153207.14	AHCTF1	SE
ENSG00000109536.11	FRG1	SE
ENSG00000168958.19	MFF	SE
ENSG00000196547.14	MAN2A2	SE
ENSG00000114956.19	DGUOK	SE
ENSG00000144815.14	NXPE3	SE
ENSG00000100083.18	GGA1	SE
ENSG00000163681.14	SLMAP	SE
ENSG00000115761.15	NOL10	SE
ENSG00000064726.9	BTBD1	SE
ENSG00000121310.16	ECHDC2	SE
ENSG00000138326.18	RPS24	SE
ENSG00000160633.12	SAFB	SE
ENSG00000211445.11	GPX3	SE
ENSG00000042088.13	TDP1	SE
ENSG00000100376.11	FAM118A	SE
ENSG00000100429.17	HDAC10	SE
ENSG00000168385.17	SEPT2	SE
ENSG00000150787.7	PTS	SE
ENSG00000120805.13	ARL1	SE
ENSG00000253710.2	ALG11	SE
ENSG00000117868.15	ESYT2	SE
ENSG00000135766.8	EGLN1	SE
ENSG00000144136.10	SLC20A1	SE
ENSG00000007312.12	CD79B	SE
ENSG00000178719.16	GRINA	SE
ENSG00000116337.15	AMPD2	SE
ENSG00000115486.11	GGCX	SE
ENSG00000186716.19	BCR	SE
ENSG00000196924.14	FLNA	SE
ENSG00000159658.10	EFCAB14	SE
ENSG00000185122.10	HSF1	SE
ENSG00000100227.17	POLDIP3	SE
ENSG00000235750.9	KIAA0040	SE
ENSG00000269893.6	SNHG8	SE
ENSG00000143537.13	ADAM15	SE
ENSG00000130402.11	ACTN4	SE
ENSG00000039523.17	FAM65A	SE
ENSG00000145901.14	TNIP1	SE
ENSG00000102309.12	PIN4	SE
ENSG00000105856.13	HBP1	SE
ENSG00000138434.16	SSFA2	SE
ENSG00000152601.17	MBNL1	SE
ENSG00000242372.6	EIF6	SE
ENSG00000156030.12	ELMSAN1	SE
ENSG00000118197.13	DDX59	SE
ENSG00000167536.13	DHRS13	SE
ENSG00000100439.10	ABHD4	SE
ENSG00000100201.19	DDX17	SE
ENSG00000245937.7	LINC01184	SE
ENSG00000153317.14	ASAP1	SE
ENSG00000188735.12	TMEM120B	SE
ENSG00000081803.15	CADPS2	SE
ENSG00000234127.8	TRIM26	SE
ENSG00000103111.14	MON1B	SE
ENSG00000148399.11	DPH7	SE
ENSG00000196776.14	CD47	SE
ENSG00000243156.7	MICAL3	SE
ENSG00000147457.13	CHMP7	SE
ENSG00000254995.4	STX16-NPEPL1	SE
ENSG00000182944.17	EWSR1	SE
ENSG00000254709.7	IGLL5	SE
ENSG00000140995.16	DEF8	SE
ENSG00000153391.15	INO80C	SE
ENSG00000140521.11	POLG	SE
ENSG00000132005.8	RFX1	SE
ENSG00000140943.16	MBTPS1	SE
ENSG00000167110.16	GOLGA2	SE
ENSG00000077458.12	FAM76B	SE
ENSG00000121067.17	SPOP	SE
ENSG00000131446.16	MGAT1	SE
ENSG00000159140.17	SON	SE
ENSG00000131408.13	NR1H2	SE
ENSG00000106948.16	AKNA	SE
ENSG00000076984.17	MAP2K7	SE
ENSG00000161405.16	IKZF3	SE
ENSG00000068120.14	COASY	SE
ENSG00000225190.8	PLEKHM1	SE
ENSG00000136270.13	TBRG4	SE
ENSG00000109180.14	OCIAD1	SE
ENSG00000125089.16	SH3TC1	SE
ENSG00000132478.9	UNK	SE
ENSG00000109062.9	SLC9A3R1	SE
ENSG00000078618.19	NRD1	SE
ENSG00000023191.16	RNH1	SE
ENSG00000100503.23	NIN	SE
ENSG00000169057.19	MECP2	SE
ENSG00000130779.19	CLIP1	SE
ENSG00000086666.18	ZFAND6	SE
ENSG00000054654.15	SYNE2	SE
ENSG00000109466.13	KLHL2	SE
ENSG00000129351.17	ILF3	SE
ENSG00000156976.14	EIF4A2	SE
ENSG00000130749.9	ZC3H4	SE
ENSG00000273611.4	ZNHIT3	SE
ENSG00000070669.16	ASNS	SE
ENSG00000117859.18	OSBPL9	SE
ENSG00000122884.12	P4HA1	SE
ENSG00000115685.14	PPP1R7	SE
ENSG00000164329.13	PAPD4	SE
ENSG00000198925.10	ATG9A	SE
ENSG00000011260.13	UTP18	SE
ENSG00000168591.15	TMUB2	SE
ENSG00000178691.10	SUZ12	SE
ENSG00000166839.16	ANKDD1A	SE
ENSG00000145041.15	VPRBP	SE
ENSG00000114796.15	KLHL24	SE
ENSG00000168005.8	C11orf84	SE
ENSG00000167491.17	GATAD2A	SE
ENSG00000125482.12	TTF1	SE
ENSG00000151923.17	TIAL1	SE
ENSG00000115310.17	RTN4	SE
ENSG00000143297.18	FCRL5	SE
ENSG00000170473.16	PYM1	SE
ENSG00000167106.11	FAM102A	SE
ENSG00000099785.10	MARCH2	SE
ENSG00000125107.16	CNOT1	SE
ENSG00000100425.18	BRD1	SE
ENSG00000058272.16	PPP1R12A	SE
ENSG00000146223.14	RPL7L1	SE
ENSG00000103657.13	HERC1	SE
ENSG00000147854.16	UHRF2	SE
ENSG00000137502.9	RAB30	SE
ENSG00000138785.14	INTS12	SE
ENSG00000112983.17	BRD8	SE
ENSG00000221978.11	CCNL2	SE
ENSG00000163964.13	PIGX	SE
ENSG00000197037.10	ZSCAN25	SE
ENSG00000137496.17	IL18BP	SE
ENSG00000110906.12	KCTD10	SE
ENSG00000167615.16	LENG8	SE
ENSG00000127603.23	MACF1	SE
ENSG00000196655.9	TRAPPC4	SE
ENSG00000141644.17	MBD1	SE
ENSG00000124222.21	STX16	SE
ENSG00000175324.9	LSM1	SE
ENSG00000196839.12	ADA	SE
ENSG00000123992.18	DNPEP	SE
ENSG00000114745.13	GORASP1	SE
ENSG00000196504.15	PRPF40A	SE
ENSG00000141562.17	NARF	SE
ENSG00000107968.9	MAP3K8	SE
ENSG00000066117.14	SMARCD1	SE
ENSG00000120899.17	PTK2B	SE
ENSG00000084234.16	APLP2	SE
ENSG00000283103.1	LLNLR-245B6.1	SE
ENSG00000122882.10	ECD	SE
ENSG00000131732.11	ZCCHC9	SE
ENSG00000143742.12	SRP9	SE
ENSG00000102103.15	PQBP1	SE
ENSG00000151092.16	NGLY1	SE
ENSG00000225205.5	AC093818.1	SE
ENSG00000172932.14	ANKRD13D	SE
ENSG00000100307.12	CBX7	SE
ENSG00000204574.12	ABCF1	SE
ENSG00000168884.14	TNIP2	SE
ENSG00000070610.14	GBA2	SE
ENSG00000213593.9	TMX2	SE
ENSG00000096746.17	HNRNPH3	SE
ENSG00000167508.10	MVD	SE
ENSG00000076108.11	BAZ2A	SE
ENSG00000115935.16	WIPF1	SE
ENSG00000196498.13	NCOR2	SE
ENSG00000113810.15	SMC4	MXE
ENSG00000148444.15	COMMD3	MXE
ENSG00000084774.13	CAD	MXE
ENSG00000134602.15	STK26	MXE
ENSG00000004455.16	AK2	MXE
ENSG00000239382.10	ALKBH6	MXE
ENSG00000198793.12	MTOR	MXE
ENSG00000144589.20	STK11IP	MXE
ENSG00000115204.14	MPV17	MXE
ENSG00000119004.14	CYP20A1	MXE
ENSG00000160953.14	MUM1	MXE
ENSG00000164008.13	C1orf50	MXE
ENSG00000154710.15	RABGEF1	MXE
ENSG00000188002.10	RP11-43F13.1	MXE
ENSG00000070476.14	ZXDC	MXE
ENSG00000168014.16	C2CD3	MXE
ENSG00000186827.10	TNFRSF4	MXE
ENSG00000180104.15	EXOC3	MXE
ENSG00000119912.15	IDE	MXE
ENSG00000196937.10	FAM3C	MXE
ENSG00000163312.10	HELQ	MXE
ENSG00000122224.17	LY9	MXE
ENSG00000101247.17	NDUFAF5	MXE
ENSG00000159063.12	ALG8	MXE
ENSG00000165637.13	VDAC2	MXE
ENSG00000258539.1	RP11-12J10.3	MXE
ENSG00000257621.7	PSMA3-AS1	MXE
ENSG00000214783.9	POLR2J4	MXE
ENSG00000183826.16	BTBD9	MXE
ENSG00000164830.17	OXR1	MXE
ENSG00000074054.17	CLASP1	MXE
ENSG00000186951.16	PPARA	MXE
ENSG00000001631.14	KRIT1	MXE
ENSG00000145860.11	RNF145	MXE
ENSG00000184634.15	MED12	MXE
ENSG00000165949.12	IFI27	MXE
ENSG00000113522.13	RAD50	MXE
ENSG00000064933.16	PMS1	MXE
ENSG00000108039.17	XPNPEP1	MXE
ENSG00000137802.13	MAPKBP1	MXE
ENSG00000164818.15	DNAAF5	MXE
ENSG00000124782.19	RREB1	MXE
ENSG00000144228.8	SPOPL	MXE
ENSG00000163644.14	PPM1K	MXE
ENSG00000161813.20	LARP4	MXE
ENSG00000095261.13	PSMD5	MXE
ENSG00000198900.5	TOP1	MXE
ENSG00000146833.15	TRIM4	MXE
ENSG00000124207.16	CSE1L	MXE
ENSG00000003400.14	CASP10	MXE
ENSG00000175792.11	RUVBL1	MXE
ENSG00000064012.21	CASP8	MXE
ENSG00000157823.16	AP3S2	MXE
ENSG00000115970.18	THADA	MXE
ENSG00000037474.14	NSUN2	MXE
ENSG00000104863.11	LIN7B	MXE
ENSG00000163444.11	TMEM183A	MXE
ENSG00000261740.6	RP11-345J4.5	MXE
ENSG00000136891.13	TEX10	MXE
ENSG00000120539.14	MASTL	MXE
ENSG00000116030.16	SUMO1	MXE
ENSG00000249348.1	UGDH-AS1	MXE
ENSG00000281039.1	RP4-777O23.3	MXE
ENSG00000185721.11	DRG1	MXE
ENSG00000142192.20	APP	MXE
ENSG00000188603.16	CLN3	MXE
ENSG00000142599.17	RERE	MXE
ENSG00000111300.9	NAA25	MXE
ENSG00000182718.16	ANXA2	MXE
ENSG00000242086.8	LINC00969	MXE
ENSG00000163466.15	ARPC2	MXE
ENSG00000172671.19	ZFAND4	MXE
ENSG00000153214.9	TMEM87B	MXE
ENSG00000171960.10	PPIH	MXE
ENSG00000006607.13	FARP2	MXE
ENSG00000107537.13	PHYH	MXE
ENSG00000153827.13	TRIP12	MXE
ENSG00000242574.8	HLA-DMB	MXE
ENSG00000166398.12	KIAA0355	MXE
ENSG00000153113.23	CAST	MXE
ENSG00000140750.16	ARHGAP17	MXE
ENSG00000088808.16	PPP1R13B	MXE
ENSG00000173715.15	C11orf80	MXE
ENSG00000270106.5	TSNAX-DISC1	MXE
ENSG00000143801.16	PSEN2	MXE
ENSG00000076003.4	MCM6	MXE
ENSG00000160218.12	TRAPPC10	MXE
ENSG00000169925.16	BRD3	MXE
ENSG00000112234.8	FBXL4	MXE
ENSG00000161996.17	WDR90	MXE
ENSG00000063587.13	ZNF275	MXE
ENSG00000135070.13	ISCA1	MXE
ENSG00000119685.19	TTLL5	MXE
ENSG00000159459.11	UBR1	MXE
ENSG00000163870.14	TPRA1	MXE
ENSG00000114013.15	CD86	MXE
ENSG00000196588.14	MKL1	MXE
ENSG00000178149.16	DALRD3	MXE
ENSG00000119285.10	HEATR1	MXE
ENSG00000105640.12	RPL18A	MXE
ENSG00000131196.17	NFATC1	MXE
ENSG00000108557.17	RAI1	MXE
ENSG00000164654.15	MIOS	MXE
ENSG00000082438.15	COBLL1	MXE
ENSG00000102699.5	PARP4	MXE
ENSG00000134058.10	CDK7	MXE
ENSG00000160256.12	FAM207A	MXE
ENSG00000174227.15	PIGG	MXE
ENSG00000101558.13	VAPA	MXE
ENSG00000010810.17	FYN	MXE
ENSG00000126214.21	KLC1	MXE
ENSG00000102312.20	PORCN	MXE
ENSG00000196502.11	SULT1A1	MXE
ENSG00000140320.11	BAHD1	MXE
ENSG00000115904.12	SOS1	MXE
ENSG00000215193.12	PEX26	MXE
ENSG00000211897.8	IGHG3	MXE
ENSG00000100731.15	PCNX	MXE
ENSG00000219626.8	FAM228B	MXE
ENSG00000144224.16	UBXN4	MXE
ENSG00000164828.17	SUN1	MXE
ENSG00000157800.17	SLC37A3	MXE
ENSG00000068305.17	MEF2A	MXE
ENSG00000131626.15	PPFIA1	MXE
ENSG00000117543.19	DPH5	MXE
ENSG00000249240.2	AC069368.3	MXE
ENSG00000064489.22	BORCS8-MEF2B	MXE
ENSG00000118058.20	KMT2A	MXE
ENSG00000120254.15	MTHFD1L	MXE
ENSG00000112584.13	FAM120B	MXE
ENSG00000122085.16	MTERF4	MXE
ENSG00000213047.11	DENND1B	MXE
ENSG00000139436.20	GIT2	MXE
ENSG00000089094.16	KDM2B	MXE
ENSG00000259316.8	CTD-2116N17.1	MXE
ENSG00000135049.15	AGTPBP1	MXE
ENSG00000215039.6	CD27-AS1	MXE
ENSG00000110066.14	SUV420H1	MXE
ENSG00000077254.14	USP33	MXE
ENSG00000139613.11	SMARCC2	MXE
ENSG00000197183.12	NOL4L	MXE
ENSG00000163626.16	COX18	MXE
ENSG00000157693.14	C9orf91	MXE
ENSG00000159131.16	GART	MXE
ENSG00000011275.18	RNF216	MXE
ENSG00000140398.13	NEIL1	MXE
ENSG00000139644.12	TMBIM6	MXE
ENSG00000141504.11	SAT2	MXE
ENSG00000181090.17	EHMT1	MXE
ENSG00000122986.13	HVCN1	MXE
ENSG00000163281.11	GNPDA2	MXE
ENSG00000163249.9	CCNYL1	MXE
ENSG00000143702.15	CEP170	MXE
ENSG00000143337.18	TOR1AIP1	MXE
ENSG00000165416.14	SUGT1	MXE
ENSG00000137275.13	RIPK1	MXE
ENSG00000118900.14	UBN1	MXE
ENSG00000277957.1	SENP3-EIF4A1	MXE
ENSG00000186132.14	C2orf76	MXE
ENSG00000157353.16	FUK	MXE
ENSG00000106733.20	NMRK1	RI
ENSG00000214021.15	TTLL3	RI
ENSG00000114857.17	NKTR	RI
ENSG00000108883.12	EFTUD2	RI
ENSG00000105483.16	CARD8	RI
ENSG00000082014.16	SMARCD3	RI
ENSG00000126458.3	RRAS	RI
ENSG00000212694.8	LINC01089	RI
ENSG00000145495.14	MARCH6	RI
ENSG00000060971.17	ACAA1	RI
ENSG00000100650.15	SRSF5	RI
ENSG00000100151.15	PICK1	RI
ENSG00000127580.15	WDR24	RI
ENSG00000111641.10	NOP2	RI
ENSG00000100055.20	CYTH4	RI
ENSG00000100949.14	RABGGTA	RI
ENSG00000177731.15	FLII	RI
ENSG00000170581.13	STAT2	RI
ENSG00000161395.12	PGAP3	RI
ENSG00000197948.10	FCHSD1	RI
ENSG00000196998.16	WDR45	RI
ENSG00000135596.17	MICAL1	RI
ENSG00000171863.12	RPS7	RI
ENSG00000052749.13	RRP12	RI
ENSG00000157796.17	WDR19	RI
ENSG00000111011.17	RSRC2	RI
ENSG00000116213.15	WRAP73	RI
ENSG00000167962.12	ZNF598	RI
ENSG00000128951.13	DUT	RI
ENSG00000120896.13	SORBS3	RI
ENSG00000179094.13	PER1	RI
ENSG00000163050.16	ADCK3	RI
ENSG00000101460.12	MAP1LC3A	RI
ENSG00000166140.17	ZFYVE19	RI
ENSG00000243708.9	PLA2G4B	RI
ENSG00000162772.16	ATF3	RI
ENSG00000104972.15	LILRB1	RI
ENSG00000130734.9	ATG4D	RI
ENSG00000135473.14	PAN2	RI
ENSG00000130826.15	DKC1	RI
ENSG00000213983.11	AP1G2	RI
ENSG00000128604.18	IRF5	RI
ENSG00000129292.20	PHF20L1	RI
ENSG00000183401.11	CCDC159	RI
ENSG00000100360.14	IFT27	RI
ENSG00000185024.16	BRF1	RI
ENSG00000166508.17	MCM7	RI
ENSG00000198089.14	SFI1	RI
ENSG00000119638.12	NEK9	RI
ENSG00000144635.8	DYNC1LI1	RI
ENSG00000135775.13	COG2	RI
ENSG00000106009.15	BRAT1	RI
ENSG00000129657.14	SEC14L1	RI
ENSG00000141524.15	TMC6	RI
ENSG00000178467.17	P4HTM	RI
ENSG00000125967.16	NECAB3	RI
ENSG00000214595.11	EML6	RI
ENSG00000112759.16	SLC29A1	RI
ENSG00000100219.16	XBP1	RI
ENSG00000131788.15	PIAS3	RI
ENSG00000092094.10	OSGEP	RI
ENSG00000135837.15	CEP350	RI
ENSG00000197070.13	ARRDC1	RI
ENSG00000100225.17	FBXO7	RI
ENSG00000140553.16	UNC45A	RI
ENSG00000172269.16	DPAGT1	RI
ENSG00000142046.14	TMEM91	RI
ENSG00000065357.19	DGKA	RI
ENSG00000160813.6	PPP1R35	RI
ENSG00000127837.9	AAMP	RI
ENSG00000140400.14	MAN2C1	RI
ENSG00000169228.13	RAB24	RI
ENSG00000033030.13	ZCCHC8	RI
ENSG00000165458.13	INPPL1	RI
ENSG00000170889.13	RPS9	RI
ENSG00000100242.15	SUN2	RI
ENSG00000158805.11	ZNF276	RI
ENSG00000110619.16	CARS	RI
ENSG00000130811.11	EIF3G	RI
ENSG00000163463.11	KRTCAP2	RI
ENSG00000167770.11	OTUB1	RI
ENSG00000221968.8	FADS3	RI
ENSG00000189171.14	S100A13	RI
ENSG00000115459.17	ELMOD3	RI
ENSG00000165359.14	DDX26B	RI
ENSG00000144591.18	GMPPA	RI
ENSG00000065989.15	PDE4A	RI
ENSG00000171453.17	POLR1C	RI
ENSG00000003756.16	RBM5	RI
ENSG00000197114.11	ZGPAT	RI
ENSG00000174775.16	HRAS	RI
ENSG00000155363.18	MOV10	RI
ENSG00000156873.15	PHKG2	RI
ENSG00000077454.15	LRCH4	RI
ENSG00000138750.14	NUP54	RI
ENSG00000181513.14	ACBD4	RI
ENSG00000177082.12	WDR73	RI
ENSG00000141279.15	NPEPPS	RI
ENSG00000133895.14	MEN1	RI
ENSG00000099622.13	CIRBP	RI
ENSG00000099840.13	IZUMO4	RI
ENSG00000100365.14	NCF4	RI
ENSG00000148824.18	MTG1	RI
ENSG00000048740.17	CELF2	RI
ENSG00000108963.17	DPH1	RI
ENSG00000256269.6	HMBS	RI
ENSG00000074582.12	BCS1L	RI
ENSG00000161204.11	ABCF3	RI
ENSG00000114021.11	NIT2	RI
ENSG00000012822.15	CALCOCO1	RI
ENSG00000102710.19	SUPT20H	A3
ENSG00000109736.14	MFSD10	A3
ENSG00000082898.16	XPO1	A3
ENSG00000137500.9	CCDC90B	A3
ENSG00000127507.17	ADGRE2	A3
ENSG00000248592.7	TMEM110-MUSTN1	A3
ENSG00000141959.16	PFKL	A3
ENSG00000154832.14	CXXC1	A3
ENSG00000166582.9	CENPV	A3
ENSG00000003056.7	M6PR	A3
ENSG00000015475.18	BID	A3
ENSG00000266967.6	AARSD1	A3
ENSG00000106415.12	GLCCI1	A3
ENSG00000065883.14	CDK13	A3
ENSG00000172725.13	CORO1B	A3
ENSG00000083838.15	ZNF446	A3
ENSG00000238105.7	GOLGA2P5	A3
ENSG00000214078.12	CPNE1	A3
ENSG00000123349.13	PFDN5	A3
ENSG00000066322.12	ELOVL1	A3
ENSG00000104946.10	TBC1D17	A3
ENSG00000198563.13	DDX39B	A3
ENSG00000132199.18	ENOSF1	A3
ENSG00000133641.17	C12orf29	A3
ENSG00000006634.7	DBF4	A3
ENSG00000167930.15	FAM234A	A3
ENSG00000074855.10	ANO8	A3
ENSG00000102100.15	SLC35A2	A3
ENSG00000213079.9	SCAF8	A3
ENSG00000032444.15	PNPLA6	A3
ENSG00000118363.11	SPCS2	A3
ENSG00000136986.9	DERL1	A3
ENSG00000040487.12	PQLC2	A3
ENSG00000187742.14	SECISBP2	A3
ENSG00000204525.15	HLA-C	A3
ENSG00000141994.15	DUS3L	A5
ENSG00000082258.12	CCNT2	A5
ENSG00000038274.16	MAT2B	A5
ENSG00000176393.10	RNPEP	A5
ENSG00000177646.17	ACAD9	A5
ENSG00000108773.10	KAT2A	A5
ENSG00000107099.15	DOCK8	A5
ENSG00000184470.20	TXNRD2	A5
ENSG00000102125.15	TAZ	A5
ENSG00000204344.14	STK19	A5
ENSG00000184277.12	TM2D3	A5
ENSG00000139620.12	KANSL2	A5
ENSG00000184922.13	FMNL1	A5
ENSG00000135018.13	UBQLN1	A5
ENSG00000112651.11	MRPL2	A5
ENSG00000149532.15	CPSF7	A5
ENSG00000130305.16	NSUN5	A5
ENSG00000166946.13	CCNDBP1	A5
ENSG00000133858.15	ZFC3H1	A5
ENSG00000198431.15	TXNRD1	A5
ENSG00000273154.3	RP4-583P15.15	A5
ENSG00000105486.13	LIG1	A5
ENSG00000104859.14	CLASRP	A5
ENSG00000186635.14	ARAP1	A5
ENSG00000168010.10	ATG16L2	A5
ENSG00000143774.16	GUK1	A5

## Sheet: Trisomy5
geneID	geneSYM	group
ENSG00000165819.11	METTL3	SE
ENSG00000070759.16	TESK2	SE
ENSG00000156875.13	HIAT1	SE
ENSG00000158552.12	ZFAND2B	SE
ENSG00000154222.14	CC2D1B	SE
ENSG00000101361.14	NOP56	SE
ENSG00000163660.11	CCNL1	SE
ENSG00000073849.14	ST6GAL1	SE
ENSG00000113013.12	HSPA9	SE
ENSG00000240505.8	TNFRSF13B	SE
ENSG00000135446.16	CDK4	SE
ENSG00000084774.13	CAD	SE
ENSG00000005801.16	ZNF195	SE
ENSG00000127528.5	KLF2	SE
ENSG00000105176.17	URI1	SE
ENSG00000160679.12	CHTOP	SE
ENSG00000198793.12	MTOR	SE
ENSG00000144589.20	STK11IP	SE
ENSG00000105619.13	TFPT	SE
ENSG00000058673.15	ZC3H11A	SE
ENSG00000184787.18	UBE2G2	SE
ENSG00000100888.12	CHD8	SE
ENSG00000115875.18	SRSF7	SE
ENSG00000066379.14	ZNRD1	SE
ENSG00000204231.10	RXRB	SE
ENSG00000158545.15	ZC3H18	SE
ENSG00000101084.16	C20orf24	SE
ENSG00000164758.7	MED30	SE
ENSG00000137776.16	SLTM	SE
ENSG00000159592.10	GPBP1L1	SE
ENSG00000163933.9	RFT1	SE
ENSG00000198604.10	BAZ1A	SE
ENSG00000075568.16	TMEM131	SE
ENSG00000145495.14	MARCH6	SE
ENSG00000138668.18	HNRNPD	SE
ENSG00000170088.13	TMEM192	SE
ENSG00000028277.20	POU2F2	SE
ENSG00000124357.12	NAGK	SE
ENSG00000064102.14	ASUN	SE
ENSG00000166548.15	TK2	SE
ENSG00000105223.19	PLD3	SE
ENSG00000116584.17	ARHGEF2	SE
ENSG00000178921.13	PFAS	SE
ENSG00000170633.16	RNF34	SE
ENSG00000137337.14	MDC1	SE
ENSG00000231721.6	LINC-PINT	SE
ENSG00000214046.8	SMIM7	SE
ENSG00000213928.8	IRF9	SE
ENSG00000089154.10	GCN1	SE
ENSG00000197256.10	KANK2	SE
ENSG00000106028.10	SSBP1	SE
ENSG00000178950.16	GAK	SE
ENSG00000145191.11	EIF2B5	SE
ENSG00000146872.17	TLK2	SE
ENSG00000170037.13	CNTROB	SE
ENSG00000128654.13	MTX2	SE
ENSG00000113712.16	CSNK1A1	SE
ENSG00000161526.14	SAP30BP	SE
ENSG00000109756.8	RAPGEF2	SE
ENSG00000065268.10	WDR18	SE
ENSG00000014919.12	COX15	SE
ENSG00000005483.19	KMT2E	SE
ENSG00000108840.15	HDAC5	SE
ENSG00000158773.14	USF1	SE
ENSG00000255857.5	PXN-AS1	SE
ENSG00000106077.18	ABHD11	SE
ENSG00000050426.15	LETMD1	SE
ENSG00000122224.17	LY9	SE
ENSG00000239857.6	GET4	SE
ENSG00000148840.10	PPRC1	SE
ENSG00000164548.10	TRA2A	SE
ENSG00000123358.19	NR4A1	SE
ENSG00000164053.18	ATRIP	SE
ENSG00000130706.12	ADRM1	SE
ENSG00000141258.12	SGSM2	SE
ENSG00000149182.14	ARFGAP2	SE
ENSG00000213341.10	CHUK	SE
ENSG00000131051.21	RBM39	SE
ENSG00000100528.11	CNIH1	SE
ENSG00000118855.18	MFSD1	SE
ENSG00000214022.11	REPIN1	SE
ENSG00000205531.12	NAP1L4	SE
ENSG00000047346.12	FAM214A	SE
ENSG00000104529.17	EEF1D	SE
ENSG00000116731.22	PRDM2	SE
ENSG00000177542.10	SLC25A22	SE
ENSG00000267121.5	CTD-2020K17.1	SE
ENSG00000117625.13	RCOR3	SE
ENSG00000186866.16	POFUT2	SE
ENSG00000064313.11	TAF2	SE
ENSG00000166128.12	RAB8B	SE
ENSG00000169682.17	SPNS1	SE
ENSG00000148688.13	RPP30	SE
ENSG00000117153.15	KLHL12	SE
ENSG00000104517.12	UBR5	SE
ENSG00000197965.11	MPZL1	SE
ENSG00000154832.14	CXXC1	SE
ENSG00000079805.16	DNM2	SE
ENSG00000124214.19	STAU1	SE
ENSG00000135074.15	ADAM19	SE
ENSG00000124574.14	ABCC10	SE
ENSG00000119231.10	SENP5	SE
ENSG00000099194.5	SCD	SE
ENSG00000086758.15	HUWE1	SE
ENSG00000119801.12	YPEL5	SE
ENSG00000111011.17	RSRC2	SE
ENSG00000198837.9	DENND4B	SE
ENSG00000113569.15	NUP155	SE
ENSG00000089157.15	RPLP0	SE
ENSG00000250571.6	GLI4	SE
ENSG00000107104.18	KANK1	SE
ENSG00000185811.16	IKZF1	SE
ENSG00000169062.14	UPF3A	SE
ENSG00000001631.14	KRIT1	SE
ENSG00000135801.9	TAF5L	SE
ENSG00000013561.17	RNF14	SE
ENSG00000119707.13	RBM25	SE
ENSG00000134352.19	IL6ST	SE
ENSG00000134248.13	LAMTOR5	SE
ENSG00000117676.13	RPS6KA1	SE
ENSG00000139218.17	SCAF11	SE
ENSG00000154114.12	TBCEL	SE
ENSG00000213923.10	CSNK1E	SE
ENSG00000004534.14	RBM6	SE
ENSG00000085185.15	BCORL1	SE
ENSG00000093167.17	LRRFIP2	SE
ENSG00000117090.14	SLAMF1	SE
ENSG00000064933.16	PMS1	SE
ENSG00000127481.14	UBR4	SE
ENSG00000006831.9	ADIPOR2	SE
ENSG00000015171.18	ZMYND11	SE
ENSG00000158122.11	AAED1	SE
ENSG00000108039.17	XPNPEP1	SE
ENSG00000154889.16	MPPE1	SE
ENSG00000135930.13	EIF4E2	SE
ENSG00000099331.13	MYO9B	SE
ENSG00000115677.16	HDLBP	SE
ENSG00000005893.15	LAMP2	SE
ENSG00000099849.14	RASSF7	SE
ENSG00000094975.13	SUCO	SE
ENSG00000155229.20	MMS19	SE
ENSG00000078304.19	PPP2R5C	SE
ENSG00000116350.16	SRSF4	SE
ENSG00000086015.20	MAST2	SE
ENSG00000183048.11	SLC25A10	SE
ENSG00000137411.16	VARS2	SE
ENSG00000154144.12	TBRG1	SE
ENSG00000130511.15	SSBP4	SE
ENSG00000103194.15	USP10	SE
ENSG00000080822.16	CLDND1	SE
ENSG00000163644.14	PPM1K	SE
ENSG00000149091.15	DGKZ	SE
ENSG00000143398.19	PIP5K1A	SE
ENSG00000132376.19	INPP5K	SE
ENSG00000100139.13	MICALL1	SE
ENSG00000163516.13	ANKZF1	SE
ENSG00000134470.19	IL15RA	SE
ENSG00000167851.13	CD300A	SE
ENSG00000113558.18	SKP1	SE
ENSG00000161179.13	YDJC	SE
ENSG00000153560.11	UBP1	SE
ENSG00000141076.17	CIRH1A	SE
ENSG00000196182.10	STK40	SE
ENSG00000173230.15	GOLGB1	SE
ENSG00000164924.17	YWHAZ	SE
ENSG00000071626.16	DAZAP1	SE
ENSG00000133943.20	C14orf159	SE
ENSG00000163818.16	LZTFL1	SE
ENSG00000100722.18	ZC3H14	SE
ENSG00000142207.6	URB1	SE
ENSG00000158864.12	NDUFS2	SE
ENSG00000167323.9	STIM1	SE
ENSG00000153006.14	SREK1IP1	SE
ENSG00000170876.7	TMEM43	SE
ENSG00000118007.12	STAG1	SE
ENSG00000123983.13	ACSL3	SE
ENSG00000166411.13	IDH3A	SE
ENSG00000197535.14	MYO5A	SE
ENSG00000111325.16	OGFOD2	SE
ENSG00000015676.17	NUDCD3	SE
ENSG00000130066.16	SAT1	SE
ENSG00000153250.17	RBMS1	SE
ENSG00000187688.14	TRPV2	SE
ENSG00000095794.19	CREM	SE
ENSG00000159346.12	ADIPOR1	SE
ENSG00000249859.7	PVT1	SE
ENSG00000197343.10	ZNF655	SE
ENSG00000225697.10	SLC26A6	SE
ENSG00000197329.11	PELI1	SE
ENSG00000142687.17	KIAA0319L	SE
ENSG00000085978.21	ATG16L1	SE
ENSG00000111145.7	ELK3	SE
ENSG00000178802.17	MPI	SE
ENSG00000162735.18	PEX19	SE
ENSG00000101246.19	ARFRP1	SE
ENSG00000157869.14	RAB28	SE
ENSG00000108946.14	PRKAR1A	SE
ENSG00000124181.14	PLCG1	SE
ENSG00000058799.13	YIPF1	SE
ENSG00000083838.15	ZNF446	SE
ENSG00000138074.14	SLC5A6	SE
ENSG00000175309.14	PHYKPL	SE
ENSG00000146963.17	LUC7L2	SE
ENSG00000156599.10	ZDHHC5	SE
ENSG00000108848.15	LUC7L3	SE
ENSG00000128699.13	ORMDL1	SE
ENSG00000122218.14	COPA	SE
ENSG00000103994.16	ZNF106	SE
ENSG00000162385.10	MAGOH	SE
ENSG00000163444.11	TMEM183A	SE
ENSG00000135124.14	P2RX4	SE
ENSG00000054967.12	RELT	SE
ENSG00000149792.8	MRPL49	SE
ENSG00000143612.18	C1orf43	SE
ENSG00000260083.1	MIR762HG	SE
ENSG00000168488.18	ATXN2L	SE
ENSG00000159363.17	ATP13A2	SE
ENSG00000151725.11	CENPU	SE
ENSG00000134884.13	ARGLU1	SE
ENSG00000179195.15	ZNF664	SE
ENSG00000076928.17	ARHGEF1	SE
ENSG00000150593.15	PDCD4	SE
ENSG00000109046.14	WSB1	SE
ENSG00000113649.11	TCERG1	SE
ENSG00000226210.3	WASH7P	SE
ENSG00000177311.10	ZBTB38	SE
ENSG00000127483.17	HP1BP3	SE
ENSG00000156983.15	BRPF1	SE
ENSG00000113658.16	SMAD5	SE
ENSG00000031823.14	RANBP3	SE
ENSG00000204397.7	CARD16	SE
ENSG00000119844.15	AFTPH	SE
ENSG00000111832.12	RWDD1	SE
ENSG00000163565.18	IFI16	SE
ENSG00000137941.16	TTLL7	SE
ENSG00000180902.16	D2HGDH	SE
ENSG00000173418.11	NAA20	SE
ENSG00000136715.17	SAP130	SE
ENSG00000142192.20	APP	SE
ENSG00000185627.17	PSMD13	SE
ENSG00000111674.8	ENO2	SE
ENSG00000179818.13	PCBP1-AS1	SE
ENSG00000188603.16	CLN3	SE
ENSG00000100038.19	TOP3B	SE
ENSG00000146067.15	FAM193B	SE
ENSG00000119688.20	ABCD4	SE
ENSG00000176454.13	LPCAT4	SE
ENSG00000129484.13	PARP2	SE
ENSG00000078140.13	UBE2K	SE
ENSG00000160688.18	FLAD1	SE
ENSG00000123349.13	PFDN5	SE
ENSG00000114439.18	BBX	SE
ENSG00000213865.7	C8orf44	SE
ENSG00000110888.17	CAPRIN2	SE
ENSG00000075711.20	DLG1	SE
ENSG00000106591.3	MRPL32	SE
ENSG00000062598.17	ELMO2	SE
ENSG00000136717.14	BIN1	SE
ENSG00000182872.15	RBM10	SE
ENSG00000011304.17	PTBP1	SE
ENSG00000100982.11	PCIF1	SE
ENSG00000171206.13	TRIM8	SE
ENSG00000248333.8	CDK11B	SE
ENSG00000175582.19	RAB6A	SE
ENSG00000130723.17	PRRC2B	SE
ENSG00000186088.15	GSAP	SE
ENSG00000115484.14	CCT4	SE
ENSG00000169592.14	INO80E	SE
ENSG00000143303.11	RRNAD1	SE
ENSG00000116521.10	SCAMP3	SE
ENSG00000066322.12	ELOVL1	SE
ENSG00000113716.12	HMGXB3	SE
ENSG00000112592.12	TBP	SE
ENSG00000137265.14	IRF4	SE
ENSG00000167522.14	ANKRD11	SE
ENSG00000167985.6	SDHAF2	SE
ENSG00000168827.14	GFM1	SE
ENSG00000112851.14	ERBB2IP	SE
ENSG00000172534.13	HCFC1	SE
ENSG00000102125.15	TAZ	SE
ENSG00000117335.18	CD46	SE
ENSG00000125454.11	SLC25A19	SE
ENSG00000108590.10	MED31	SE
ENSG00000081189.13	MEF2C	SE
ENSG00000197122.11	SRC	SE
ENSG00000137944.16	CCBL2	SE
ENSG00000164253.12	WDR41	SE
ENSG00000177410.12	ZFAS1	SE
ENSG00000160226.15	C21orf2	SE
ENSG00000074319.12	TSG101	SE
ENSG00000198771.10	RCSD1	SE
ENSG00000153914.15	SREK1	SE
ENSG00000082805.19	ERC1	SE
ENSG00000141568.19	FOXK2	SE
ENSG00000132300.18	PTCD3	SE
ENSG00000125952.18	MAX	SE
ENSG00000171204.12	TMEM126B	SE
ENSG00000184277.12	TM2D3	SE
ENSG00000128159.11	TUBGCP6	SE
ENSG00000095906.16	NUBP2	SE
ENSG00000095319.14	NUP188	SE
ENSG00000095585.16	BLNK	SE
ENSG00000088808.16	PPP1R13B	SE
ENSG00000101407.12	TTI1	SE
ENSG00000127314.17	RAP1B	SE
ENSG00000141524.15	TMC6	SE
ENSG00000166169.16	POLL	SE
ENSG00000048162.19	NOP16	SE
ENSG00000184162.14	NR2C2AP	SE
ENSG00000160691.18	SHC1	SE
ENSG00000133316.15	WDR74	SE
ENSG00000168958.19	MFF	SE
ENSG00000138468.15	SENP7	SE
ENSG00000196547.14	MAN2A2	SE
ENSG00000114956.19	DGUOK	SE
ENSG00000145088.8	EAF2	SE
ENSG00000205981.6	DNAJC19	SE
ENSG00000142453.11	CARM1	SE
ENSG00000247774.6	PCED1B-AS1	SE
ENSG00000100226.15	GTPBP1	SE
ENSG00000151876.12	FBXO4	SE
ENSG00000228409.5	CCT6P1	SE
ENSG00000112739.16	PRPF4B	SE
ENSG00000189046.10	ALKBH2	SE
ENSG00000108669.16	CYTH1	SE
ENSG00000064726.9	BTBD1	SE
ENSG00000113742.12	CPEB4	SE
ENSG00000138326.18	RPS24	SE
ENSG00000031698.12	SARS	SE
ENSG00000119487.16	MAPKAP1	SE
ENSG00000170802.15	FOXN2	SE
ENSG00000042088.13	TDP1	SE
ENSG00000158234.12	FAIM	SE
ENSG00000109920.12	FNBP4	SE
ENSG00000198715.11	GLMP	SE
ENSG00000100376.11	FAM118A	SE
ENSG00000100429.17	HDAC10	SE
ENSG00000123562.16	MORF4L2	SE
ENSG00000150787.7	PTS	SE
ENSG00000120805.13	ARL1	SE
ENSG00000051128.18	HOMER3	SE
ENSG00000055955.15	ITIH4	SE
ENSG00000181852.17	RNF41	SE
ENSG00000113648.16	H2AFY	SE
ENSG00000186111.8	PIP5K1C	SE
ENSG00000188732.10	FAM221A	SE
ENSG00000117868.15	ESYT2	SE
ENSG00000178971.13	CTC1	SE
ENSG00000125970.11	RALY	SE
ENSG00000135766.8	EGLN1	SE
ENSG00000161217.11	PCYT1A	SE
ENSG00000138279.15	ANXA7	SE
ENSG00000007312.12	CD79B	SE
ENSG00000178719.16	GRINA	SE
ENSG00000203667.9	COX20	SE
ENSG00000115486.11	GGCX	SE
ENSG00000120709.10	FAM53C	SE
ENSG00000173264.13	GPR137	SE
ENSG00000186716.19	BCR	SE
ENSG00000140553.16	UNC45A	SE
ENSG00000196924.14	FLNA	SE
ENSG00000159658.10	EFCAB14	SE
ENSG00000117620.12	SLC35A3	SE
ENSG00000185122.10	HSF1	SE
ENSG00000163714.17	U2SURP	SE
ENSG00000163932.13	PRKCD	SE
ENSG00000104852.14	SNRNP70	SE
ENSG00000160087.20	UBE2J2	SE
ENSG00000157540.19	DYRK1A	SE
ENSG00000269893.6	SNHG8	SE
ENSG00000133641.17	C12orf29	SE
ENSG00000087470.17	DNM1L	SE
ENSG00000100209.9	HSCB	SE
ENSG00000143537.13	ADAM15	SE
ENSG00000130402.11	ACTN4	SE
ENSG00000029363.15	BCLAF1	SE
ENSG00000134283.17	PPHLN1	SE
ENSG00000140199.11	SLC12A6	SE
ENSG00000132716.18	DCAF8	SE
ENSG00000163870.14	TPRA1	SE
ENSG00000133460.19	SLC2A11	SE
ENSG00000157601.13	MX1	SE
ENSG00000198794.11	SCAMP5	SE
ENSG00000145901.14	TNIP1	SE
ENSG00000102309.12	PIN4	SE
ENSG00000129235.10	TXNDC17	SE
ENSG00000167515.10	TRAPPC2L	SE
ENSG00000152601.17	MBNL1	SE
ENSG00000140367.11	UBE2Q2	SE
ENSG00000242372.6	EIF6	SE
ENSG00000156030.12	ELMSAN1	SE
ENSG00000146757.13	ZNF92	SE
ENSG00000118197.13	DDX59	SE
ENSG00000167536.13	DHRS13	SE
ENSG00000058262.9	SEC61A1	SE
ENSG00000100439.10	ABHD4	SE
ENSG00000134291.11	TMEM106C	SE
ENSG00000093183.13	SEC22C	SE
ENSG00000164654.15	MIOS	SE
ENSG00000082438.15	COBLL1	SE
ENSG00000152556.15	PFKM	SE
ENSG00000135506.15	OS9	SE
ENSG00000166946.13	CCNDBP1	SE
ENSG00000165458.13	INPPL1	SE
ENSG00000153317.14	ASAP1	SE
ENSG00000196531.10	NACA	SE
ENSG00000234127.8	TRIM26	SE
ENSG00000135439.11	AGAP2	SE
ENSG00000103111.14	MON1B	SE
ENSG00000240344.8	PPIL3	SE
ENSG00000015133.18	CCDC88C	SE
ENSG00000100242.15	SUN2	SE
ENSG00000116754.13	SRSF11	SE
ENSG00000148399.11	DPH7	SE
ENSG00000133612.18	AGAP3	SE
ENSG00000122490.18	PQLC1	SE
ENSG00000139323.13	POC1B	SE
ENSG00000100523.14	DDHD1	SE
ENSG00000147457.13	CHMP7	SE
ENSG00000042445.13	RETSAT	SE
ENSG00000188313.12	PLSCR1	SE
ENSG00000160714.9	UBE2Q1	SE
ENSG00000182944.17	EWSR1	SE
ENSG00000254709.7	IGLL5	SE
ENSG00000138621.11	PPCDC	SE
ENSG00000140995.16	DEF8	SE
ENSG00000059122.16	FLYWCH1	SE
ENSG00000140521.11	POLG	SE
ENSG00000126214.21	KLC1	SE
ENSG00000169762.16	TAPT1	SE
ENSG00000132005.8	RFX1	SE
ENSG00000140943.16	MBTPS1	SE
ENSG00000151914.18	DST	SE
ENSG00000139631.18	CSAD	SE
ENSG00000167110.16	GOLGA2	SE
ENSG00000096063.14	SRPK1	SE
ENSG00000126107.14	HECTD3	SE
ENSG00000133858.15	ZFC3H1	SE
ENSG00000157954.14	WIPI2	SE
ENSG00000131446.16	MGAT1	SE
ENSG00000160752.14	FDPS	SE
ENSG00000159140.17	SON	SE
ENSG00000131408.13	NR1H2	SE
ENSG00000076984.17	MAP2K7	SE
ENSG00000119523.9	ALG2	SE
ENSG00000161405.16	IKZF3	SE
ENSG00000068120.14	COASY	SE
ENSG00000122033.14	MTIF3	SE
ENSG00000118985.15	ELL2	SE
ENSG00000166225.8	FRS2	SE
ENSG00000225190.8	PLEKHM1	SE
ENSG00000164930.11	FZD6	SE
ENSG00000136270.13	TBRG4	SE
ENSG00000148832.14	PAOX	SE
ENSG00000165689.16	SDCCAG3	SE
ENSG00000169689.14	STRA13	SE
ENSG00000092330.15	TINF2	SE
ENSG00000211897.8	IGHG3	SE
ENSG00000132478.9	UNK	SE
ENSG00000158062.20	UBXN11	SE
ENSG00000028310.17	BRD9	SE
ENSG00000196792.11	STRN3	SE
ENSG00000109062.9	SLC9A3R1	SE
ENSG00000101294.16	HM13	SE
ENSG00000023191.16	RNH1	SE
ENSG00000100503.23	NIN	SE
ENSG00000086666.18	ZFAND6	SE
ENSG00000122026.10	RPL21	SE
ENSG00000129351.17	ILF3	SE
ENSG00000167077.12	MEI1	SE
ENSG00000156976.14	EIF4A2	SE
ENSG00000055917.15	PUM2	SE
ENSG00000070669.16	ASNS	SE
ENSG00000115661.13	STK16	SE
ENSG00000113240.12	CLK4	SE
ENSG00000167548.14	KMT2D	SE
ENSG00000140105.17	WARS	SE
ENSG00000115685.14	PPP1R7	SE
ENSG00000164329.13	PAPD4	SE
ENSG00000143418.19	CERS2	SE
ENSG00000109685.17	WHSC1	SE
ENSG00000078589.12	P2RY10	SE
ENSG00000198925.10	ATG9A	SE
ENSG00000011260.13	UTP18	SE
ENSG00000164576.11	SAP30L	SE
ENSG00000168591.15	TMUB2	SE
ENSG00000145041.15	VPRBP	SE
ENSG00000114796.15	KLHL24	SE
ENSG00000187742.14	SECISBP2	SE
ENSG00000147419.16	CCDC25	SE
ENSG00000167491.17	GATAD2A	SE
ENSG00000144597.13	EAF1	SE
ENSG00000125482.12	TTF1	SE
ENSG00000151923.17	TIAL1	SE
ENSG00000117543.19	DPH5	SE
ENSG00000134697.12	GNL2	SE
ENSG00000136147.16	PHF11	SE
ENSG00000105618.13	PRPF31	SE
ENSG00000091592.15	NLRP1	SE
ENSG00000003756.16	RBM5	SE
ENSG00000250903.8	GMDS-AS1	SE
ENSG00000176142.12	TMEM39A	SE
ENSG00000116679.15	IVNS1ABP	SE
ENSG00000173821.19	RNF213	SE
ENSG00000142655.12	PEX14	SE
ENSG00000157881.13	PANK4	SE
ENSG00000118058.20	KMT2A	SE
ENSG00000176155.18	CCDC57	SE
ENSG00000169155.9	ZBTB43	SE
ENSG00000167106.11	FAM102A	SE
ENSG00000116001.15	TIA1	SE
ENSG00000125107.16	CNOT1	SE
ENSG00000123146.19	ADGRE5	SE
ENSG00000058272.16	PPP1R12A	SE
ENSG00000115268.9	RPS15	SE
ENSG00000124783.12	SSR1	SE
ENSG00000122085.16	MTERF4	SE
ENSG00000213047.11	DENND1B	SE
ENSG00000186635.14	ARAP1	SE
ENSG00000175470.18	PPP2R2D	SE
ENSG00000088448.14	ANKRD10	SE
ENSG00000166295.8	ANAPC16	SE
ENSG00000147854.16	UHRF2	SE
ENSG00000137502.9	RAB30	SE
ENSG00000221978.11	CCNL2	SE
ENSG00000163964.13	PIGX	SE
ENSG00000186480.12	INSIG1	SE
ENSG00000026508.16	CD44	SE
ENSG00000197037.10	ZSCAN25	SE
ENSG00000225648.5	SBDSP1	SE
ENSG00000150401.14	DCUN1D2	SE
ENSG00000151148.13	UBE3B	SE
ENSG00000257103.8	LSM14A	SE
ENSG00000114062.17	UBE3A	SE
ENSG00000167615.16	LENG8	SE
ENSG00000182446.13	NPLOC4	SE
ENSG00000196655.9	TRAPPC4	SE
ENSG00000138592.13	USP8	SE
ENSG00000144827.8	ABHD10	SE
ENSG00000198055.10	GRK6	SE
ENSG00000177082.12	WDR73	SE
ENSG00000013441.15	CLK1	SE
ENSG00000141644.17	MBD1	SE
ENSG00000124222.21	STX16	SE
ENSG00000058091.16	CDK14	SE
ENSG00000138166.5	DUSP5	SE
ENSG00000121350.15	PYROXD1	SE
ENSG00000143740.14	SNAP47	SE
ENSG00000123992.18	DNPEP	SE
ENSG00000114745.13	GORASP1	SE
ENSG00000156858.11	PRR14	SE
ENSG00000137075.17	RNF38	SE
ENSG00000178922.16	HYI	SE
ENSG00000144741.17	SLC25A26	SE
ENSG00000196504.15	PRPF40A	SE
ENSG00000079332.14	SAR1A	SE
ENSG00000205581.10	HMGN1	SE
ENSG00000143727.15	ACP1	SE
ENSG00000182173.12	TSEN54	SE
ENSG00000107968.9	MAP3K8	SE
ENSG00000092020.10	PPP2R3C	SE
ENSG00000066117.14	SMARCD1	SE
ENSG00000101109.11	STK4	SE
ENSG00000119314.15	PTBP3	SE
ENSG00000167703.14	SLC43A2	SE
ENSG00000134815.18	DHX34	SE
ENSG00000112659.13	CUL9	SE
ENSG00000143774.16	GUK1	SE
ENSG00000124256.14	ZBP1	SE
ENSG00000168876.8	ANKRD49	SE
ENSG00000110514.19	MADD	SE
ENSG00000084234.16	APLP2	SE
ENSG00000184428.12	TOP1MT	SE
ENSG00000143337.18	TOR1AIP1	SE
ENSG00000175348.10	TMEM9B	SE
ENSG00000070010.18	UFD1L	SE
ENSG00000165416.14	SUGT1	SE
ENSG00000131732.11	ZCCHC9	SE
ENSG00000102103.15	PQBP1	SE
ENSG00000176444.18	CLK2	SE
ENSG00000151092.16	NGLY1	SE
ENSG00000225205.5	AC093818.1	SE
ENSG00000119397.16	CNTRL	SE
ENSG00000172932.14	ANKRD13D	SE
ENSG00000136021.18	SCYL2	SE
ENSG00000204574.12	ABCF1	SE
ENSG00000168884.14	TNIP2	SE
ENSG00000070610.14	GBA2	SE
ENSG00000096746.17	HNRNPH3	SE
ENSG00000103245.13	NARFL	SE
ENSG00000115282.19	TTC31	SE
ENSG00000167508.10	MVD	SE
ENSG00000076108.11	BAZ2A	SE
ENSG00000115935.16	WIPF1	SE
ENSG00000196498.13	NCOR2	SE
ENSG00000133318.13	RTN3	MXE
ENSG00000114857.17	NKTR	MXE
ENSG00000113810.15	SMC4	MXE
ENSG00000134602.15	STK26	MXE
ENSG00000162910.18	MRPL55	MXE
ENSG00000239382.10	ALKBH6	MXE
ENSG00000141503.15	MINK1	MXE
ENSG00000082898.16	XPO1	MXE
ENSG00000105953.14	OGDH	MXE
ENSG00000164008.13	C1orf50	MXE
ENSG00000154710.15	RABGEF1	MXE
ENSG00000188002.10	RP11-43F13.1	MXE
ENSG00000184220.10	CMSS1	MXE
ENSG00000070476.14	ZXDC	MXE
ENSG00000135968.19	GCC2	MXE
ENSG00000106603.17	COA1	MXE
ENSG00000165219.21	GAPVD1	MXE
ENSG00000166783.19	KIAA0430	MXE
ENSG00000158796.16	DEDD	MXE
ENSG00000164975.15	SNAPC3	MXE
ENSG00000106608.16	URGCP	MXE
ENSG00000169905.12	TOR1AIP2	MXE
ENSG00000111231.8	GPN3	MXE
ENSG00000180104.15	EXOC3	MXE
ENSG00000070814.17	TCOF1	MXE
ENSG00000214279.12	SCART1	MXE
ENSG00000119912.15	IDE	MXE
ENSG00000075884.12	ARHGAP15	MXE
ENSG00000196937.10	FAM3C	MXE
ENSG00000136280.15	CCM2	MXE
ENSG00000059145.18	UNKL	MXE
ENSG00000165637.13	VDAC2	MXE
ENSG00000258539.1	RP11-12J10.3	MXE
ENSG00000146457.14	WTAP	MXE
ENSG00000139725.7	RHOF	MXE
ENSG00000257621.7	PSMA3-AS1	MXE
ENSG00000165138.17	ANKS6	MXE
ENSG00000214783.9	POLR2J4	MXE
ENSG00000164830.17	OXR1	MXE
ENSG00000074054.17	CLASP1	MXE
ENSG00000197586.12	ENTPD6	MXE
ENSG00000124523.14	SIRT5	MXE
ENSG00000166439.5	RNF169	MXE
ENSG00000065491.8	TBC1D22B	MXE
ENSG00000145860.11	RNF145	MXE
ENSG00000049759.16	NEDD4L	MXE
ENSG00000165949.12	IFI27	MXE
ENSG00000127527.13	EPS15L1	MXE
ENSG00000103544.14	C16orf62	MXE
ENSG00000078269.13	SYNJ2	MXE
ENSG00000121716.18	PILRB	MXE
ENSG00000007202.14	KIAA0100	MXE
ENSG00000137073.20	UBAP2	MXE
ENSG00000182004.12	SNRPE	MXE
ENSG00000164818.15	DNAAF5	MXE
ENSG00000124782.19	RREB1	MXE
ENSG00000144868.13	TMEM108	MXE
ENSG00000144228.8	SPOPL	MXE
ENSG00000088727.12	KIF9	MXE
ENSG00000166387.11	PPFIBP2	MXE
ENSG00000095261.13	PSMD5	MXE
ENSG00000185404.16	SP140L	MXE
ENSG00000213782.7	DDX47	MXE
ENSG00000112679.14	DUSP22	MXE
ENSG00000133657.14	ATP13A3	MXE
ENSG00000107949.16	BCCIP	MXE
ENSG00000132405.18	TBC1D14	MXE
ENSG00000234741.7	GAS5	MXE
ENSG00000198900.5	TOP1	MXE
ENSG00000073350.13	LLGL2	MXE
ENSG00000146833.15	TRIM4	MXE
ENSG00000171469.10	ZNF561	MXE
ENSG00000003400.14	CASP10	MXE
ENSG00000175792.11	RUVBL1	MXE
ENSG00000157823.16	AP3S2	MXE
ENSG00000110172.11	CHORDC1	MXE
ENSG00000107077.17	KDM4C	MXE
ENSG00000112249.13	ASCC3	MXE
ENSG00000148481.13	FAM188A	MXE
ENSG00000205476.8	CCDC85C	MXE
ENSG00000100603.13	SNW1	MXE
ENSG00000120549.16	KIAA1217	MXE
ENSG00000033050.7	ABCF2	MXE
ENSG00000111912.19	NCOA7	MXE
ENSG00000102786.14	INTS6	MXE
ENSG00000104863.11	LIN7B	MXE
ENSG00000138835.22	RGS3	MXE
ENSG00000261740.6	RP11-345J4.5	MXE
ENSG00000009413.15	REV3L	MXE
ENSG00000136891.13	TEX10	MXE
ENSG00000121895.7	TMEM156	MXE
ENSG00000124788.17	ATXN1	MXE
ENSG00000112578.9	BYSL	MXE
ENSG00000139083.10	ETV6	MXE
ENSG00000249348.1	UGDH-AS1	MXE
ENSG00000170634.12	ACYP2	MXE
ENSG00000160305.17	DIP2A	MXE
ENSG00000136161.12	RCBTB2	MXE
ENSG00000111860.13	CEP85L	MXE
ENSG00000118690.12	ARMC2	MXE
ENSG00000073417.14	PDE8A	MXE
ENSG00000002822.15	MAD1L1	MXE
ENSG00000151461.19	UPF2	MXE
ENSG00000176623.11	RMDN1	MXE
ENSG00000188177.13	ZC3H6	MXE
ENSG00000163848.18	ZNF148	MXE
ENSG00000122299.11	ZC3H7A	MXE
ENSG00000102606.17	ARHGEF7	MXE
ENSG00000242086.8	LINC00969	MXE
ENSG00000122512.14	PMS2	MXE
ENSG00000163466.15	ARPC2	MXE
ENSG00000153214.9	TMEM87B	MXE
ENSG00000186364.11	NUDT17	MXE
ENSG00000198089.14	SFI1	MXE
ENSG00000006607.13	FARP2	MXE
ENSG00000266997.2	RP11-886H22.1	MXE
ENSG00000104365.13	IKBKB	MXE
ENSG00000141219.15	C17orf80	MXE
ENSG00000166398.12	KIAA0355	MXE
ENSG00000131016.16	AKAP12	MXE
ENSG00000198000.11	NOL8	MXE
ENSG00000070366.13	SMG6	MXE
ENSG00000153113.23	CAST	MXE
ENSG00000184967.6	NOC4L	MXE
ENSG00000048828.16	FAM120A	MXE
ENSG00000153207.14	AHCTF1	MXE
ENSG00000184863.10	RBM33	MXE
ENSG00000142494.13	SLC47A1	MXE
ENSG00000100084.14	HIRA	MXE
ENSG00000160352.15	ZNF714	MXE
ENSG00000168434.12	COG7	MXE
ENSG00000182472.8	CAPN12	MXE
ENSG00000198919.12	DZIP3	MXE
ENSG00000132680.10	KIAA0907	MXE
ENSG00000160218.12	TRAPPC10	MXE
ENSG00000161996.17	WDR90	MXE
ENSG00000126773.12	PCNXL4	MXE
ENSG00000104375.15	STK3	MXE
ENSG00000139641.12	ESYT1	MXE
ENSG00000135070.13	ISCA1	MXE
ENSG00000156650.12	KAT6B	MXE
ENSG00000163785.12	RYK	MXE
ENSG00000138709.17	LARP1B	MXE
ENSG00000136861.17	CDK5RAP2	MXE
ENSG00000051825.14	MPHOSPH9	MXE
ENSG00000143374.14	TARS2	MXE
ENSG00000144744.16	UBA3	MXE
ENSG00000131759.17	RARA	MXE
ENSG00000132604.10	TERF2	MXE
ENSG00000175854.11	SWI5	MXE
ENSG00000141971.12	MVB12A	MXE
ENSG00000136770.10	DNAJC1	MXE
ENSG00000113761.11	ZNF346	MXE
ENSG00000196588.14	MKL1	MXE
ENSG00000184182.18	UBE2F	MXE
ENSG00000145247.11	OCIAD2	MXE
ENSG00000107036.11	RIC1	MXE
ENSG00000105640.12	RPL18A	MXE
ENSG00000131196.17	NFATC1	MXE
ENSG00000125863.17	MKKS	MXE
ENSG00000214193.9	SH3D21	MXE
ENSG00000108557.17	RAI1	MXE
ENSG00000163832.15	ELP6	MXE
ENSG00000138802.11	SEC24B	MXE
ENSG00000170113.15	NIPA1	MXE
ENSG00000123154.11	WDR83	MXE
ENSG00000164111.14	ANXA5	MXE
ENSG00000121766.14	ZCCHC17	MXE
ENSG00000160256.12	FAM207A	MXE
ENSG00000174227.15	PIGG	MXE
ENSG00000103227.18	LMF1	MXE
ENSG00000102312.20	PORCN	MXE
ENSG00000204469.12	PRRC2A	MXE
ENSG00000140320.11	BAHD1	MXE
ENSG00000115904.12	SOS1	MXE
ENSG00000215193.12	PEX26	MXE
ENSG00000101384.11	JAG1	MXE
ENSG00000134516.15	DOCK2	MXE
ENSG00000103811.15	CTSH	MXE
ENSG00000160781.15	PAQR6	MXE
ENSG00000136828.18	RALGPS1	MXE
ENSG00000164828.17	SUN1	MXE
ENSG00000064225.12	ST3GAL6	MXE
ENSG00000117859.18	OSBPL9	MXE
ENSG00000068305.17	MEF2A	MXE
ENSG00000131626.15	PPFIA1	MXE
ENSG00000269713.7	NBPF9	MXE
ENSG00000174718.11	KIAA1551	MXE
ENSG00000185418.15	TARSL2	MXE
ENSG00000075399.12	VPS9D1	MXE
ENSG00000197555.9	SIPA1L1	MXE
ENSG00000156110.13	ADK	MXE
ENSG00000183647.10	ZNF530	MXE
ENSG00000185324.21	CDK10	MXE
ENSG00000120254.15	MTHFD1L	MXE
ENSG00000149503.12	INCENP	MXE
ENSG00000112584.13	FAM120B	MXE
ENSG00000103657.13	HERC1	MXE
ENSG00000112685.13	EXOC2	MXE
ENSG00000139436.20	GIT2	MXE
ENSG00000163682.15	RPL9	MXE
ENSG00000259316.8	CTD-2116N17.1	MXE
ENSG00000091181.19	IL5RA	MXE
ENSG00000135049.15	AGTPBP1	MXE
ENSG00000215039.6	CD27-AS1	MXE
ENSG00000114904.12	NEK4	MXE
ENSG00000163482.11	STK36	MXE
ENSG00000197872.11	FAM49A	MXE
ENSG00000091831.21	ESR1	MXE
ENSG00000110066.14	SUV420H1	MXE
ENSG00000077254.14	USP33	MXE
ENSG00000122643.18	NT5C3A	MXE
ENSG00000129158.10	SERGEF	MXE
ENSG00000163626.16	COX18	MXE
ENSG00000157693.14	C9orf91	MXE
ENSG00000159131.16	GART	MXE
ENSG00000011275.18	RNF216	MXE
ENSG00000279765.3	RP11-437B10.1	MXE
ENSG00000099840.13	IZUMO4	MXE
ENSG00000120899.17	PTK2B	MXE
ENSG00000138050.14	THUMPD2	MXE
ENSG00000152348.15	ATG10	MXE
ENSG00000023041.11	ZDHHC6	MXE
ENSG00000143702.15	CEP170	MXE
ENSG00000181929.11	PRKAG1	MXE
ENSG00000048707.13	VPS13D	MXE
ENSG00000172113.8	NME6	MXE
ENSG00000143164.15	DCAF6	MXE
ENSG00000249115.8	HAUS5	MXE
ENSG00000106733.20	NMRK1	RI
ENSG00000165282.13	PIGO	RI
ENSG00000214021.15	TTLL3	RI
ENSG00000109736.14	MFSD10	RI
ENSG00000126458.3	RRAS	RI
ENSG00000212694.8	LINC01089	RI
ENSG00000115204.14	MPV17	RI
ENSG00000166471.10	TMEM41B	RI
ENSG00000164620.8	RELL2	RI
ENSG00000005156.11	LIG3	RI
ENSG00000060971.17	ACAA1	RI
ENSG00000185000.9	DGAT1	RI
ENSG00000104957.13	CCDC130	RI
ENSG00000177380.13	PPFIA3	RI
ENSG00000127580.15	WDR24	RI
ENSG00000073605.18	GSDMB	RI
ENSG00000111679.16	PTPN6	RI
ENSG00000160949.16	TONSL	RI
ENSG00000132274.15	TRIM22	RI
ENSG00000170581.13	STAT2	RI
ENSG00000161914.9	ZNF653	RI
ENSG00000124067.16	SLC12A4	RI
ENSG00000161395.12	PGAP3	RI
ENSG00000185359.12	HGS	RI
ENSG00000160271.14	RALGDS	RI
ENSG00000171863.12	RPS7	RI
ENSG00000184436.11	THAP7	RI
ENSG00000157796.17	WDR19	RI
ENSG00000163930.9	BAP1	RI
ENSG00000129460.15	NGDN	RI
ENSG00000092531.9	SNAP23	RI
ENSG00000116213.15	WRAP73	RI
ENSG00000168394.10	TAP1	RI
ENSG00000128951.13	DUT	RI
ENSG00000108788.11	MLX	RI
ENSG00000099958.14	DERL3	RI
ENSG00000120314.18	WDR55	RI
ENSG00000198208.11	RPS6KL1	RI
ENSG00000213930.11	GALT	RI
ENSG00000179094.13	PER1	RI
ENSG00000157873.17	TNFRSF14	RI
ENSG00000105655.18	ISYNA1	RI
ENSG00000278311.4	GGNBP2	RI
ENSG00000168970.21	JMJD7-PLA2G4B	RI
ENSG00000164068.15	RNF123	RI
ENSG00000162772.16	ATF3	RI
ENSG00000101158.12	NELFCD	RI
ENSG00000184205.14	TSPYL2	RI
ENSG00000130734.9	ATG4D	RI
ENSG00000135473.14	PAN2	RI
ENSG00000174177.12	CTU2	RI
ENSG00000115446.11	UNC50	RI
ENSG00000134440.11	NARS	RI
ENSG00000213983.11	AP1G2	RI
ENSG00000129292.20	PHF20L1	RI
ENSG00000183401.11	CCDC159	RI
ENSG00000100360.14	IFT27	RI
ENSG00000112511.17	PHF1	RI
ENSG00000185024.16	BRF1	RI
ENSG00000100802.14	C14orf93	RI
ENSG00000196365.11	LONP1	RI
ENSG00000161265.14	U2AF1L4	RI
ENSG00000105699.16	LSR	RI
ENSG00000125968.8	ID1	RI
ENSG00000164896.19	FASTK	RI
ENSG00000214087.8	ARL16	RI
ENSG00000106263.17	EIF3B	RI
ENSG00000106009.15	BRAT1	RI
ENSG00000112096.16	SOD2	RI
ENSG00000151498.11	ACAD8	RI
ENSG00000159069.13	FBXW5	RI
ENSG00000178467.17	P4HTM	RI
ENSG00000125967.16	NECAB3	RI
ENSG00000239779.6	WBP1	RI
ENSG00000128438.10	TBC1D27	RI
ENSG00000100219.16	XBP1	RI
ENSG00000196843.15	ARID5A	RI
ENSG00000092094.10	OSGEP	RI
ENSG00000198276.13	UCKL1	RI
ENSG00000162576.16	MXRA8	RI
ENSG00000197070.13	ARRDC1	RI
ENSG00000175061.17	LRRC75A-AS1	RI
ENSG00000100225.17	FBXO7	RI
ENSG00000008710.17	PKD1	RI
ENSG00000142046.14	TMEM91	RI
ENSG00000160813.6	PPP1R35	RI
ENSG00000127837.9	AAMP	RI
ENSG00000269858.5	EGLN2	RI
ENSG00000140400.14	MAN2C1	RI
ENSG00000169228.13	RAB24	RI
ENSG00000176978.13	DPP7	RI
ENSG00000178149.16	DALRD3	RI
ENSG00000214706.10	IFRD2	RI
ENSG00000100911.13	PSME2	RI
ENSG00000158805.11	ZNF276	RI
ENSG00000177685.16	CRACR2B	RI
ENSG00000130811.11	EIF3G	RI
ENSG00000149499.11	EML3	RI
ENSG00000140983.13	RHOT2	RI
ENSG00000087303.16	NID2	RI
ENSG00000153094.21	BCL2L11	RI
ENSG00000061656.9	SPAG4	RI
ENSG00000143624.13	INTS3	RI
ENSG00000115459.17	ELMOD3	RI
ENSG00000187514.14	PTMA	RI
ENSG00000102901.12	CENPT	RI
ENSG00000125503.12	PPP1R12C	RI
ENSG00000240065.7	PSMB9	RI
ENSG00000089280.18	FUS	RI
ENSG00000197114.11	ZGPAT	RI
ENSG00000163608.14	C3orf17	RI
ENSG00000125746.14	EML2	RI
ENSG00000174775.16	HRAS	RI
ENSG00000177595.17	PIDD1	RI
ENSG00000155363.18	MOV10	RI
ENSG00000156873.15	PHKG2	RI
ENSG00000090905.17	TNRC6A	RI
ENSG00000077454.15	LRCH4	RI
ENSG00000111653.19	ING4	RI
ENSG00000271853.5	RP1-178F15.5	RI
ENSG00000099622.13	CIRBP	RI
ENSG00000100365.14	NCF4	RI
ENSG00000137713.15	PPP2R1B	RI
ENSG00000148824.18	MTG1	RI
ENSG00000137504.13	CREBZF	RI
ENSG00000074582.12	BCS1L	RI
ENSG00000006744.18	ELAC2	RI
ENSG00000012822.15	CALCOCO1	RI
ENSG00000182087.12	TMEM259	RI
ENSG00000102710.19	SUPT20H	A3
ENSG00000100335.12	MIEF1	A3
ENSG00000131591.17	C1orf159	A3
ENSG00000137500.9	CCDC90B	A3
ENSG00000137074.18	APTX	A3
ENSG00000108349.14	CASC3	A3
ENSG00000079313.11	REXO1	A3
ENSG00000141959.16	PFKL	A3
ENSG00000135365.15	PHF21A	A3
ENSG00000163374.19	YY1AP1	A3
ENSG00000236144.6	TMEM147-AS1	A3
ENSG00000107959.15	PITRM1	A3
ENSG00000156504.16	FAM122B	A3
ENSG00000003056.7	M6PR	A3
ENSG00000145740.18	SLC30A5	A3
ENSG00000062194.15	GPBP1	A3
ENSG00000168071.21	CCDC88B	A3
ENSG00000106415.12	GLCCI1	A3
ENSG00000113282.13	CLINT1	A3
ENSG00000183479.12	TREX2	A3
ENSG00000132507.17	EIF5A	A3
ENSG00000104946.10	TBC1D17	A3
ENSG00000141642.8	ELAC1	A3
ENSG00000134644.15	PUM1	A3
ENSG00000115525.16	ST3GAL5	A3
ENSG00000198563.13	DDX39B	A3
ENSG00000061273.17	HDAC7	A3
ENSG00000185485.14	SDHAP1	A3
ENSG00000110619.16	CARS	A3
ENSG00000032444.15	PNPLA6	A3
ENSG00000118363.11	SPCS2	A3
ENSG00000165792.17	METTL17	A3
ENSG00000125731.12	SH2D3A	A3
ENSG00000122565.18	CBX3	A3
ENSG00000177054.13	ZDHHC13	A3
ENSG00000168010.10	ATG16L2	A3
ENSG00000120699.12	EXOSC8	A3
ENSG00000168894.9	RNF181	A3
ENSG00000172831.11	CES2	A5
ENSG00000164144.14	ARFIP1	A5
ENSG00000166012.14	TAF1D	A5
ENSG00000137955.15	RABGGTB	A5
ENSG00000164970.14	FAM219A	A5
ENSG00000082258.12	CCNT2	A5
ENSG00000038274.16	MAT2B	A5
ENSG00000105221.16	AKT2	A5
ENSG00000167280.16	ENGASE	A5
ENSG00000108094.14	CUL2	A5
ENSG00000173846.12	PLK3	A5
ENSG00000049656.13	CLPTM1L	A5
ENSG00000080503.20	SMARCA2	A5
ENSG00000213614.9	HEXA	A5
ENSG00000196756.11	SNHG17	A5
ENSG00000048052.21	HDAC9	A5
ENSG00000070882.12	OSBPL3	A5
ENSG00000139624.12	CERS5	A5
ENSG00000184470.20	TXNRD2	A5
ENSG00000125676.19	THOC2	A5
ENSG00000129933.20	MAU2	A5
ENSG00000139620.12	KANSL2	A5
ENSG00000184922.13	FMNL1	A5
ENSG00000099956.18	SMARCB1	A5
ENSG00000262919.7	FAM58A	A5
ENSG00000112651.11	MRPL2	A5
ENSG00000006634.7	DBF4	A5
ENSG00000173559.12	NABP1	A5
ENSG00000107404.17	DVL1	A5
ENSG00000106948.16	AKNA	A5
ENSG00000026751.16	SLAMF7	A5
ENSG00000273154.3	RP4-583P15.15	A5
ENSG00000163349.21	HIPK1	A5
ENSG00000104859.14	CLASRP	A5
ENSG00000126456.15	IRF3	A5
ENSG00000090621.13	PABPC4	A5
ENSG00000084072.16	PPIE	A5
ENSG00000133895.14	MEN1	A5

## Sheet: Trisomy9
geneID	geneSYM	group
ENSG00000165819.11	METTL3	SE
ENSG00000070759.16	TESK2	SE
ENSG00000156875.13	HIAT1	SE
ENSG00000158552.12	ZFAND2B	SE
ENSG00000154222.14	CC2D1B	SE
ENSG00000163660.11	CCNL1	SE
ENSG00000073849.14	ST6GAL1	SE
ENSG00000113013.12	HSPA9	SE
ENSG00000127528.5	KLF2	SE
ENSG00000154781.15	CCDC174	SE
ENSG00000105176.17	URI1	SE
ENSG00000160679.12	CHTOP	SE
ENSG00000198793.12	MTOR	SE
ENSG00000105619.13	TFPT	SE
ENSG00000184787.18	UBE2G2	SE
ENSG00000100888.12	CHD8	SE
ENSG00000115875.18	SRSF7	SE
ENSG00000066379.14	ZNRD1	SE
ENSG00000158545.15	ZC3H18	SE
ENSG00000101084.16	C20orf24	SE
ENSG00000164758.7	MED30	SE
ENSG00000163376.11	KBTBD8	SE
ENSG00000159592.10	GPBP1L1	SE
ENSG00000075568.16	TMEM131	SE
ENSG00000170088.13	TMEM192	SE
ENSG00000028277.20	POU2F2	SE
ENSG00000124357.12	NAGK	SE
ENSG00000064102.14	ASUN	SE
ENSG00000105223.19	PLD3	SE
ENSG00000116584.17	ARHGEF2	SE
ENSG00000178921.13	PFAS	SE
ENSG00000231721.6	LINC-PINT	SE
ENSG00000214046.8	SMIM7	SE
ENSG00000213928.8	IRF9	SE
ENSG00000089154.10	GCN1	SE
ENSG00000168811.6	IL12A	SE
ENSG00000197256.10	KANK2	SE
ENSG00000106028.10	SSBP1	SE
ENSG00000178950.16	GAK	SE
ENSG00000145191.11	EIF2B5	SE
ENSG00000146872.17	TLK2	SE
ENSG00000136436.14	CALCOCO2	SE
ENSG00000170037.13	CNTROB	SE
ENSG00000161526.14	SAP30BP	SE
ENSG00000113369.8	ARRDC3	SE
ENSG00000014919.12	COX15	SE
ENSG00000005483.19	KMT2E	SE
ENSG00000108840.15	HDAC5	SE
ENSG00000158773.14	USF1	SE
ENSG00000255857.5	PXN-AS1	SE
ENSG00000106077.18	ABHD11	SE
ENSG00000050426.15	LETMD1	SE
ENSG00000122224.17	LY9	SE
ENSG00000239857.6	GET4	SE
ENSG00000148840.10	PPRC1	SE
ENSG00000164548.10	TRA2A	SE
ENSG00000123358.19	NR4A1	SE
ENSG00000164053.18	ATRIP	SE
ENSG00000130706.12	ADRM1	SE
ENSG00000141258.12	SGSM2	SE
ENSG00000185163.9	DDX51	SE
ENSG00000131051.21	RBM39	SE
ENSG00000100528.11	CNIH1	SE
ENSG00000118855.18	MFSD1	SE
ENSG00000214022.11	REPIN1	SE
ENSG00000205531.12	NAP1L4	SE
ENSG00000047346.12	FAM214A	SE
ENSG00000116731.22	PRDM2	SE
ENSG00000177542.10	SLC25A22	SE
ENSG00000267121.5	CTD-2020K17.1	SE
ENSG00000117625.13	RCOR3	SE
ENSG00000186866.16	POFUT2	SE
ENSG00000169682.17	SPNS1	SE
ENSG00000148688.13	RPP30	SE
ENSG00000104517.12	UBR5	SE
ENSG00000105662.15	CRTC1	SE
ENSG00000197965.11	MPZL1	SE
ENSG00000154832.14	CXXC1	SE
ENSG00000079805.16	DNM2	SE
ENSG00000124214.19	STAU1	SE
ENSG00000135074.15	ADAM19	SE
ENSG00000124574.14	ABCC10	SE
ENSG00000119801.12	YPEL5	SE
ENSG00000111011.17	RSRC2	SE
ENSG00000198837.9	DENND4B	SE
ENSG00000113569.15	NUP155	SE
ENSG00000089157.15	RPLP0	SE
ENSG00000250571.6	GLI4	SE
ENSG00000107104.18	KANK1	SE
ENSG00000185811.16	IKZF1	SE
ENSG00000169062.14	UPF3A	SE
ENSG00000001631.14	KRIT1	SE
ENSG00000013561.17	RNF14	SE
ENSG00000119707.13	RBM25	SE
ENSG00000134352.19	IL6ST	SE
ENSG00000134248.13	LAMTOR5	SE
ENSG00000025293.15	PHF20	SE
ENSG00000139218.17	SCAF11	SE
ENSG00000154114.12	TBCEL	SE
ENSG00000213923.10	CSNK1E	SE
ENSG00000004534.14	RBM6	SE
ENSG00000163412.12	EIF4E3	SE
ENSG00000117090.14	SLAMF1	SE
ENSG00000006831.9	ADIPOR2	SE
ENSG00000015171.18	ZMYND11	SE
ENSG00000007202.14	KIAA0100	SE
ENSG00000158122.11	AAED1	SE
ENSG00000108039.17	XPNPEP1	SE
ENSG00000154889.16	MPPE1	SE
ENSG00000135930.13	EIF4E2	SE
ENSG00000099331.13	MYO9B	SE
ENSG00000115677.16	HDLBP	SE
ENSG00000005893.15	LAMP2	SE
ENSG00000099849.14	RASSF7	SE
ENSG00000155229.20	MMS19	SE
ENSG00000078304.19	PPP2R5C	SE
ENSG00000086015.20	MAST2	SE
ENSG00000154144.12	TBRG1	SE
ENSG00000130511.15	SSBP4	SE
ENSG00000013573.16	DDX11	SE
ENSG00000103194.15	USP10	SE
ENSG00000080822.16	CLDND1	SE
ENSG00000163644.14	PPM1K	SE
ENSG00000149091.15	DGKZ	SE
ENSG00000143398.19	PIP5K1A	SE
ENSG00000132376.19	INPP5K	SE
ENSG00000100139.13	MICALL1	SE
ENSG00000163516.13	ANKZF1	SE
ENSG00000134470.19	IL15RA	SE
ENSG00000167851.13	CD300A	SE
ENSG00000213782.7	DDX47	SE
ENSG00000113558.18	SKP1	SE
ENSG00000161179.13	YDJC	SE
ENSG00000153560.11	UBP1	SE
ENSG00000141076.17	CIRH1A	SE
ENSG00000196182.10	STK40	SE
ENSG00000173230.15	GOLGB1	SE
ENSG00000164924.17	YWHAZ	SE
ENSG00000163818.16	LZTFL1	SE
ENSG00000100722.18	ZC3H14	SE
ENSG00000158864.12	NDUFS2	SE
ENSG00000167323.9	STIM1	SE
ENSG00000118007.12	STAG1	SE
ENSG00000123983.13	ACSL3	SE
ENSG00000166411.13	IDH3A	SE
ENSG00000197535.14	MYO5A	SE
ENSG00000111325.16	OGFOD2	SE
ENSG00000015676.17	NUDCD3	SE
ENSG00000130066.16	SAT1	SE
ENSG00000095794.19	CREM	SE
ENSG00000159346.12	ADIPOR1	SE
ENSG00000197343.10	ZNF655	SE
ENSG00000225697.10	SLC26A6	SE
ENSG00000142687.17	KIAA0319L	SE
ENSG00000085978.21	ATG16L1	SE
ENSG00000144504.15	ANKMY1	SE
ENSG00000111145.7	ELK3	SE
ENSG00000178802.17	MPI	SE
ENSG00000162735.18	PEX19	SE
ENSG00000101246.19	ARFRP1	SE
ENSG00000108946.14	PRKAR1A	SE
ENSG00000163479.13	SSR2	SE
ENSG00000124181.14	PLCG1	SE
ENSG00000058799.13	YIPF1	SE
ENSG00000083838.15	ZNF446	SE
ENSG00000138074.14	SLC5A6	SE
ENSG00000163605.14	PPP4R2	SE
ENSG00000175309.14	PHYKPL	SE
ENSG00000146963.17	LUC7L2	SE
ENSG00000156599.10	ZDHHC5	SE
ENSG00000108848.15	LUC7L3	SE
ENSG00000128699.13	ORMDL1	SE
ENSG00000122218.14	COPA	SE
ENSG00000103994.16	ZNF106	SE
ENSG00000162385.10	MAGOH	SE
ENSG00000149792.8	MRPL49	SE
ENSG00000143612.18	C1orf43	SE
ENSG00000101040.19	ZMYND8	SE
ENSG00000260083.1	MIR762HG	SE
ENSG00000168488.18	ATXN2L	SE
ENSG00000159363.17	ATP13A2	SE
ENSG00000151725.11	CENPU	SE
ENSG00000134884.13	ARGLU1	SE
ENSG00000179195.15	ZNF664	SE
ENSG00000076928.17	ARHGEF1	SE
ENSG00000150593.15	PDCD4	SE
ENSG00000109046.14	WSB1	SE
ENSG00000106443.15	PHF14	SE
ENSG00000113649.11	TCERG1	SE
ENSG00000226210.3	WASH7P	SE
ENSG00000177311.10	ZBTB38	SE
ENSG00000156983.15	BRPF1	SE
ENSG00000031823.14	RANBP3	SE
ENSG00000119844.15	AFTPH	SE
ENSG00000111832.12	RWDD1	SE
ENSG00000163565.18	IFI16	SE
ENSG00000173418.11	NAA20	SE
ENSG00000142192.20	APP	SE
ENSG00000185627.17	PSMD13	SE
ENSG00000111674.8	ENO2	SE
ENSG00000100038.19	TOP3B	SE
ENSG00000146067.15	FAM193B	SE
ENSG00000119688.20	ABCD4	SE
ENSG00000176454.13	LPCAT4	SE
ENSG00000129484.13	PARP2	SE
ENSG00000078140.13	UBE2K	SE
ENSG00000160688.18	FLAD1	SE
ENSG00000123349.13	PFDN5	SE
ENSG00000114439.18	BBX	SE
ENSG00000213865.7	C8orf44	SE
ENSG00000110888.17	CAPRIN2	SE
ENSG00000075711.20	DLG1	SE
ENSG00000106591.3	MRPL32	SE
ENSG00000062598.17	ELMO2	SE
ENSG00000182872.15	RBM10	SE
ENSG00000100982.11	PCIF1	SE
ENSG00000171206.13	TRIM8	SE
ENSG00000248333.8	CDK11B	SE
ENSG00000175582.19	RAB6A	SE
ENSG00000130723.17	PRRC2B	SE
ENSG00000186088.15	GSAP	SE
ENSG00000169592.14	INO80E	SE
ENSG00000143303.11	RRNAD1	SE
ENSG00000116521.10	SCAMP3	SE
ENSG00000066322.12	ELOVL1	SE
ENSG00000125637.15	PSD4	SE
ENSG00000113716.12	HMGXB3	SE
ENSG00000137265.14	IRF4	SE
ENSG00000167522.14	ANKRD11	SE
ENSG00000168827.14	GFM1	SE
ENSG00000112851.14	ERBB2IP	SE
ENSG00000172534.13	HCFC1	SE
ENSG00000102125.15	TAZ	SE
ENSG00000117335.18	CD46	SE
ENSG00000108590.10	MED31	SE
ENSG00000137944.16	CCBL2	SE
ENSG00000164253.12	WDR41	SE
ENSG00000074319.12	TSG101	SE
ENSG00000198771.10	RCSD1	SE
ENSG00000153914.15	SREK1	SE
ENSG00000132300.18	PTCD3	SE
ENSG00000125952.18	MAX	SE
ENSG00000171204.12	TMEM126B	SE
ENSG00000198000.11	NOL8	SE
ENSG00000184277.12	TM2D3	SE
ENSG00000095319.14	NUP188	SE
ENSG00000095585.16	BLNK	SE
ENSG00000088808.16	PPP1R13B	SE
ENSG00000127314.17	RAP1B	SE
ENSG00000166169.16	POLL	SE
ENSG00000184162.14	NR2C2AP	SE
ENSG00000133316.15	WDR74	SE
ENSG00000168958.19	MFF	SE
ENSG00000138468.15	SENP7	SE
ENSG00000196547.14	MAN2A2	SE
ENSG00000114956.19	DGUOK	SE
ENSG00000145088.8	EAF2	SE
ENSG00000205981.6	DNAJC19	SE
ENSG00000247774.6	PCED1B-AS1	SE
ENSG00000100226.15	GTPBP1	SE
ENSG00000151876.12	FBXO4	SE
ENSG00000100084.14	HIRA	SE
ENSG00000228409.5	CCT6P1	SE
ENSG00000112739.16	PRPF4B	SE
ENSG00000189046.10	ALKBH2	SE
ENSG00000064726.9	BTBD1	SE
ENSG00000113742.12	CPEB4	SE
ENSG00000138326.18	RPS24	SE
ENSG00000031698.12	SARS	SE
ENSG00000170802.15	FOXN2	SE
ENSG00000042088.13	TDP1	SE
ENSG00000109920.12	FNBP4	SE
ENSG00000198715.11	GLMP	SE
ENSG00000100376.11	FAM118A	SE
ENSG00000100429.17	HDAC10	SE
ENSG00000123562.16	MORF4L2	SE
ENSG00000150787.7	PTS	SE
ENSG00000120805.13	ARL1	SE
ENSG00000051128.18	HOMER3	SE
ENSG00000125458.6	NT5C	SE
ENSG00000113648.16	H2AFY	SE
ENSG00000186111.8	PIP5K1C	SE
ENSG00000188732.10	FAM221A	SE
ENSG00000178971.13	CTC1	SE
ENSG00000135766.8	EGLN1	SE
ENSG00000075790.10	BCAP29	SE
ENSG00000144136.10	SLC20A1	SE
ENSG00000161217.11	PCYT1A	SE
ENSG00000138279.15	ANXA7	SE
ENSG00000007312.12	CD79B	SE
ENSG00000178719.16	GRINA	SE
ENSG00000116337.15	AMPD2	SE
ENSG00000203667.9	COX20	SE
ENSG00000115486.11	GGCX	SE
ENSG00000120709.10	FAM53C	SE
ENSG00000186716.19	BCR	SE
ENSG00000196924.14	FLNA	SE
ENSG00000159658.10	EFCAB14	SE
ENSG00000117620.12	SLC35A3	SE
ENSG00000185122.10	HSF1	SE
ENSG00000163714.17	U2SURP	SE
ENSG00000104852.14	SNRNP70	SE
ENSG00000160087.20	UBE2J2	SE
ENSG00000157540.19	DYRK1A	SE
ENSG00000269893.6	SNHG8	SE
ENSG00000133641.17	C12orf29	SE
ENSG00000100209.9	HSCB	SE
ENSG00000143537.13	ADAM15	SE
ENSG00000130402.11	ACTN4	SE
ENSG00000029363.15	BCLAF1	SE
ENSG00000134283.17	PPHLN1	SE
ENSG00000140199.11	SLC12A6	SE
ENSG00000132716.18	DCAF8	SE
ENSG00000157601.13	MX1	SE
ENSG00000198794.11	SCAMP5	SE
ENSG00000145901.14	TNIP1	SE
ENSG00000102309.12	PIN4	SE
ENSG00000129235.10	TXNDC17	SE
ENSG00000167515.10	TRAPPC2L	SE
ENSG00000152601.17	MBNL1	SE
ENSG00000140367.11	UBE2Q2	SE
ENSG00000242372.6	EIF6	SE
ENSG00000156030.12	ELMSAN1	SE
ENSG00000146757.13	ZNF92	SE
ENSG00000118197.13	DDX59	SE
ENSG00000167536.13	DHRS13	SE
ENSG00000100439.10	ABHD4	SE
ENSG00000134291.11	TMEM106C	SE
ENSG00000093183.13	SEC22C	SE
ENSG00000164654.15	MIOS	SE
ENSG00000135506.15	OS9	SE
ENSG00000166946.13	CCNDBP1	SE
ENSG00000196531.10	NACA	SE
ENSG00000234127.8	TRIM26	SE
ENSG00000135439.11	AGAP2	SE
ENSG00000103111.14	MON1B	SE
ENSG00000240344.8	PPIL3	SE
ENSG00000116754.13	SRSF11	SE
ENSG00000148399.11	DPH7	SE
ENSG00000133612.18	AGAP3	SE
ENSG00000122490.18	PQLC1	SE
ENSG00000147457.13	CHMP7	SE
ENSG00000042445.13	RETSAT	SE
ENSG00000188313.12	PLSCR1	SE
ENSG00000160714.9	UBE2Q1	SE
ENSG00000182944.17	EWSR1	SE
ENSG00000254709.7	IGLL5	SE
ENSG00000138621.11	PPCDC	SE
ENSG00000140995.16	DEF8	SE
ENSG00000059122.16	FLYWCH1	SE
ENSG00000140521.11	POLG	SE
ENSG00000126214.21	KLC1	SE
ENSG00000169762.16	TAPT1	SE
ENSG00000132005.8	RFX1	SE
ENSG00000140943.16	MBTPS1	SE
ENSG00000151914.18	DST	SE
ENSG00000167110.16	GOLGA2	SE
ENSG00000126107.14	HECTD3	SE
ENSG00000157954.14	WIPI2	SE
ENSG00000131446.16	MGAT1	SE
ENSG00000160752.14	FDPS	SE
ENSG00000159140.17	SON	SE
ENSG00000131408.13	NR1H2	SE
ENSG00000076984.17	MAP2K7	SE
ENSG00000119523.9	ALG2	SE
ENSG00000161405.16	IKZF3	SE
ENSG00000068120.14	COASY	SE
ENSG00000122033.14	MTIF3	SE
ENSG00000118985.15	ELL2	SE
ENSG00000166225.8	FRS2	SE
ENSG00000164930.11	FZD6	SE
ENSG00000148832.14	PAOX	SE
ENSG00000165689.16	SDCCAG3	SE
ENSG00000092330.15	TINF2	SE
ENSG00000132478.9	UNK	SE
ENSG00000158062.20	UBXN11	SE
ENSG00000109062.9	SLC9A3R1	SE
ENSG00000101294.16	HM13	SE
ENSG00000023191.16	RNH1	SE
ENSG00000100503.23	NIN	SE
ENSG00000086666.18	ZFAND6	SE
ENSG00000182796.12	TMEM198B	SE
ENSG00000159761.14	C16orf86	SE
ENSG00000122026.10	RPL21	SE
ENSG00000129351.17	ILF3	SE
ENSG00000167077.12	MEI1	SE
ENSG00000156976.14	EIF4A2	SE
ENSG00000055917.15	PUM2	SE
ENSG00000070669.16	ASNS	SE
ENSG00000113240.12	CLK4	SE
ENSG00000167548.14	KMT2D	SE
ENSG00000140105.17	WARS	SE
ENSG00000115685.14	PPP1R7	SE
ENSG00000131626.15	PPFIA1	SE
ENSG00000164329.13	PAPD4	SE
ENSG00000143418.19	CERS2	SE
ENSG00000078589.12	P2RY10	SE
ENSG00000011260.13	UTP18	SE
ENSG00000168591.15	TMUB2	SE
ENSG00000145041.15	VPRBP	SE
ENSG00000114796.15	KLHL24	SE
ENSG00000187742.14	SECISBP2	SE
ENSG00000147419.16	CCDC25	SE
ENSG00000167491.17	GATAD2A	SE
ENSG00000144597.13	EAF1	SE
ENSG00000125482.12	TTF1	SE
ENSG00000117543.19	DPH5	SE
ENSG00000204054.12	LINC00963	SE
ENSG00000134697.12	GNL2	SE
ENSG00000127663.14	KDM4B	SE
ENSG00000136147.16	PHF11	SE
ENSG00000105618.13	PRPF31	SE
ENSG00000091592.15	NLRP1	SE
ENSG00000003756.16	RBM5	SE
ENSG00000250903.8	GMDS-AS1	SE
ENSG00000176142.12	TMEM39A	SE
ENSG00000116679.15	IVNS1ABP	SE
ENSG00000142655.12	PEX14	SE
ENSG00000157881.13	PANK4	SE
ENSG00000118058.20	KMT2A	SE
ENSG00000181481.13	RNF135	SE
ENSG00000176155.18	CCDC57	SE
ENSG00000169155.9	ZBTB43	SE
ENSG00000167106.11	FAM102A	SE
ENSG00000116001.15	TIA1	SE
ENSG00000125107.16	CNOT1	SE
ENSG00000123146.19	ADGRE5	SE
ENSG00000058272.16	PPP1R12A	SE
ENSG00000115268.9	RPS15	SE
ENSG00000124783.12	SSR1	SE
ENSG00000122085.16	MTERF4	SE
ENSG00000213047.11	DENND1B	SE
ENSG00000186635.14	ARAP1	SE
ENSG00000175470.18	PPP2R2D	SE
ENSG00000088448.14	ANKRD10	SE
ENSG00000166295.8	ANAPC16	SE
ENSG00000147854.16	UHRF2	SE
ENSG00000137502.9	RAB30	SE
ENSG00000221978.11	CCNL2	SE
ENSG00000111737.11	RAB35	SE
ENSG00000185347.17	C14orf80	SE
ENSG00000163964.13	PIGX	SE
ENSG00000197037.10	ZSCAN25	SE
ENSG00000085514.15	PILRA	SE
ENSG00000225648.5	SBDSP1	SE
ENSG00000150401.14	DCUN1D2	SE
ENSG00000151148.13	UBE3B	SE
ENSG00000257103.8	LSM14A	SE
ENSG00000114062.17	UBE3A	SE
ENSG00000167615.16	LENG8	SE
ENSG00000182446.13	NPLOC4	SE
ENSG00000196655.9	TRAPPC4	SE
ENSG00000138592.13	USP8	SE
ENSG00000177082.12	WDR73	SE
ENSG00000013441.15	CLK1	SE
ENSG00000141644.17	MBD1	SE
ENSG00000124222.21	STX16	SE
ENSG00000058091.16	CDK14	SE
ENSG00000138166.5	DUSP5	SE
ENSG00000121350.15	PYROXD1	SE
ENSG00000143740.14	SNAP47	SE
ENSG00000123992.18	DNPEP	SE
ENSG00000114745.13	GORASP1	SE
ENSG00000137075.17	RNF38	SE
ENSG00000178922.16	HYI	SE
ENSG00000144741.17	SLC25A26	SE
ENSG00000196504.15	PRPF40A	SE
ENSG00000140398.13	NEIL1	SE
ENSG00000079332.14	SAR1A	SE
ENSG00000153310.18	FAM49B	SE
ENSG00000205581.10	HMGN1	SE
ENSG00000143727.15	ACP1	SE
ENSG00000107968.9	MAP3K8	SE
ENSG00000092020.10	PPP2R3C	SE
ENSG00000066117.14	SMARCD1	SE
ENSG00000167703.14	SLC43A2	SE
ENSG00000134815.18	DHX34	SE
ENSG00000112659.13	CUL9	SE
ENSG00000124256.14	ZBP1	SE
ENSG00000084234.16	APLP2	SE
ENSG00000143337.18	TOR1AIP1	SE
ENSG00000175348.10	TMEM9B	SE
ENSG00000165416.14	SUGT1	SE
ENSG00000283103.1	LLNLR-245B6.1	SE
ENSG00000131732.11	ZCCHC9	SE
ENSG00000143742.12	SRP9	SE
ENSG00000102103.15	PQBP1	SE
ENSG00000151092.16	NGLY1	SE
ENSG00000225205.5	AC093818.1	SE
ENSG00000119397.16	CNTRL	SE
ENSG00000172932.14	ANKRD13D	SE
ENSG00000136021.18	SCYL2	SE
ENSG00000204574.12	ABCF1	SE
ENSG00000168884.14	TNIP2	SE
ENSG00000070610.14	GBA2	SE
ENSG00000096746.17	HNRNPH3	SE
ENSG00000103245.13	NARFL	SE
ENSG00000167508.10	MVD	SE
ENSG00000076108.11	BAZ2A	SE
ENSG00000115935.16	WIPF1	SE
ENSG00000196498.13	NCOR2	SE
ENSG00000133318.13	RTN3	MXE
ENSG00000113597.17	TRAPPC13	MXE
ENSG00000114857.17	NKTR	MXE
ENSG00000113810.15	SMC4	MXE
ENSG00000134602.15	STK26	MXE
ENSG00000004455.16	AK2	MXE
ENSG00000162910.18	MRPL55	MXE
ENSG00000144589.20	STK11IP	MXE
ENSG00000198604.10	BAZ1A	MXE
ENSG00000164008.13	C1orf50	MXE
ENSG00000154710.15	RABGEF1	MXE
ENSG00000188002.10	RP11-43F13.1	MXE
ENSG00000184220.10	CMSS1	MXE
ENSG00000070476.14	ZXDC	MXE
ENSG00000120675.5	DNAJC15	MXE
ENSG00000170633.16	RNF34	MXE
ENSG00000103978.15	TMEM87A	MXE
ENSG00000165219.21	GAPVD1	MXE
ENSG00000166783.19	KIAA0430	MXE
ENSG00000158796.16	DEDD	MXE
ENSG00000164975.15	SNAPC3	MXE
ENSG00000169905.12	TOR1AIP2	MXE
ENSG00000111231.8	GPN3	MXE
ENSG00000214279.12	SCART1	MXE
ENSG00000119912.15	IDE	MXE
ENSG00000196937.10	FAM3C	MXE
ENSG00000132466.17	ANKRD17	MXE
ENSG00000136280.15	CCM2	MXE
ENSG00000165637.13	VDAC2	MXE
ENSG00000258539.1	RP11-12J10.3	MXE
ENSG00000146457.14	WTAP	MXE
ENSG00000139725.7	RHOF	MXE
ENSG00000257621.7	PSMA3-AS1	MXE
ENSG00000165138.17	ANKS6	MXE
ENSG00000104529.17	EEF1D	MXE
ENSG00000214783.9	POLR2J4	MXE
ENSG00000008128.22	CDK11A	MXE
ENSG00000108010.11	GLRX3	MXE
ENSG00000164830.17	OXR1	MXE
ENSG00000074054.17	CLASP1	MXE
ENSG00000197586.12	ENTPD6	MXE
ENSG00000119231.10	SENP5	MXE
ENSG00000086758.15	HUWE1	MXE
ENSG00000124523.14	SIRT5	MXE
ENSG00000065491.8	TBC1D22B	MXE
ENSG00000145860.11	RNF145	MXE
ENSG00000123815.11	ADCK4	MXE
ENSG00000049759.16	NEDD4L	MXE
ENSG00000165949.12	IFI27	MXE
ENSG00000127527.13	EPS15L1	MXE
ENSG00000103544.14	C16orf62	MXE
ENSG00000121716.18	PILRB	MXE
ENSG00000182004.12	SNRPE	MXE
ENSG00000143324.13	XPR1	MXE
ENSG00000164818.15	DNAAF5	MXE
ENSG00000124782.19	RREB1	MXE
ENSG00000144228.8	SPOPL	MXE
ENSG00000088727.12	KIF9	MXE
ENSG00000095261.13	PSMD5	MXE
ENSG00000185404.16	SP140L	MXE
ENSG00000133657.14	ATP13A3	MXE
ENSG00000107949.16	BCCIP	MXE
ENSG00000132405.18	TBC1D14	MXE
ENSG00000198900.5	TOP1	MXE
ENSG00000073350.13	LLGL2	MXE
ENSG00000146833.15	TRIM4	MXE
ENSG00000003400.14	CASP10	MXE
ENSG00000175792.11	RUVBL1	MXE
ENSG00000157823.16	AP3S2	MXE
ENSG00000177646.17	ACAD9	MXE
ENSG00000157869.14	RAB28	MXE
ENSG00000107077.17	KDM4C	MXE
ENSG00000115970.18	THADA	MXE
ENSG00000100603.13	SNW1	MXE
ENSG00000037474.14	NSUN2	MXE
ENSG00000120549.16	KIAA1217	MXE
ENSG00000033050.7	ABCF2	MXE
ENSG00000111912.19	NCOA7	MXE
ENSG00000102786.14	INTS6	MXE
ENSG00000104863.11	LIN7B	MXE
ENSG00000163444.11	TMEM183A	MXE
ENSG00000169359.13	SLC33A1	MXE
ENSG00000261740.6	RP11-345J4.5	MXE
ENSG00000009413.15	REV3L	MXE
ENSG00000136891.13	TEX10	MXE
ENSG00000124788.17	ATXN1	MXE
ENSG00000139083.10	ETV6	MXE
ENSG00000249348.1	UGDH-AS1	MXE
ENSG00000160305.17	DIP2A	MXE
ENSG00000100764.13	PSMC1	MXE
ENSG00000136161.12	RCBTB2	MXE
ENSG00000118690.12	ARMC2	MXE
ENSG00000002822.15	MAD1L1	MXE
ENSG00000151461.19	UPF2	MXE
ENSG00000176623.11	RMDN1	MXE
ENSG00000188177.13	ZC3H6	MXE
ENSG00000156170.12	NDUFAF6	MXE
ENSG00000163848.18	ZNF148	MXE
ENSG00000122299.11	ZC3H7A	MXE
ENSG00000102606.17	ARHGEF7	MXE
ENSG00000242086.8	LINC00969	MXE
ENSG00000122512.14	PMS2	MXE
ENSG00000163466.15	ARPC2	MXE
ENSG00000153214.9	TMEM87B	MXE
ENSG00000186364.11	NUDT17	MXE
ENSG00000171960.10	PPIH	MXE
ENSG00000111364.15	DDX55	MXE
ENSG00000119139.16	TJP2	MXE
ENSG00000266997.2	RP11-886H22.1	MXE
ENSG00000081189.13	MEF2C	MXE
ENSG00000144635.8	DYNC1LI1	MXE
ENSG00000104365.13	IKBKB	MXE
ENSG00000153827.13	TRIP12	MXE
ENSG00000141568.19	FOXK2	MXE
ENSG00000166398.12	KIAA0355	MXE
ENSG00000131016.16	AKAP12	MXE
ENSG00000070366.13	SMG6	MXE
ENSG00000153113.23	CAST	MXE
ENSG00000140474.12	ULK3	MXE
ENSG00000101407.12	TTI1	MXE
ENSG00000184967.6	NOC4L	MXE
ENSG00000112182.14	BACH2	MXE
ENSG00000184863.10	RBM33	MXE
ENSG00000165959.11	CLMN	MXE
ENSG00000108669.16	CYTH1	MXE
ENSG00000116138.12	DNAJC16	MXE
ENSG00000168434.12	COG7	MXE
ENSG00000132680.10	KIAA0907	MXE
ENSG00000160218.12	TRAPPC10	MXE
ENSG00000265257.5	RP11-21J18.1	MXE
ENSG00000155621.14	C9orf85	MXE
ENSG00000161996.17	WDR90	MXE
ENSG00000126773.12	PCNXL4	MXE
ENSG00000104375.15	STK3	MXE
ENSG00000182362.13	YBEY	MXE
ENSG00000139641.12	ESYT1	MXE
ENSG00000135070.13	ISCA1	MXE
ENSG00000156650.12	KAT6B	MXE
ENSG00000101391.20	CDK5RAP1	MXE
ENSG00000162129.12	CLPB	MXE
ENSG00000163785.12	RYK	MXE
ENSG00000138709.17	LARP1B	MXE
ENSG00000051825.14	MPHOSPH9	MXE
ENSG00000143374.14	TARS2	MXE
ENSG00000131759.17	RARA	MXE
ENSG00000132604.10	TERF2	MXE
ENSG00000175854.11	SWI5	MXE
ENSG00000121741.16	ZMYM2	MXE
ENSG00000141971.12	MVB12A	MXE
ENSG00000136770.10	DNAJC1	MXE
ENSG00000163870.14	TPRA1	MXE
ENSG00000196588.14	MKL1	MXE
ENSG00000145247.11	OCIAD2	MXE
ENSG00000107036.11	RIC1	MXE
ENSG00000105640.12	RPL18A	MXE
ENSG00000131196.17	NFATC1	MXE
ENSG00000125863.17	MKKS	MXE
ENSG00000214193.9	SH3D21	MXE
ENSG00000108557.17	RAI1	MXE
ENSG00000163832.15	ELP6	MXE
ENSG00000138802.11	SEC24B	MXE
ENSG00000164111.14	ANXA5	MXE
ENSG00000010803.16	SCMH1	MXE
ENSG00000121766.14	ZCCHC17	MXE
ENSG00000160256.12	FAM207A	MXE
ENSG00000174227.15	PIGG	MXE
ENSG00000120915.13	EPHX2	MXE
ENSG00000103227.18	LMF1	MXE
ENSG00000139631.18	CSAD	MXE
ENSG00000102312.20	PORCN	MXE
ENSG00000204469.12	PRRC2A	MXE
ENSG00000140320.11	BAHD1	MXE
ENSG00000115904.12	SOS1	MXE
ENSG00000215193.12	PEX26	MXE
ENSG00000138018.17	EPT1	MXE
ENSG00000101384.11	JAG1	MXE
ENSG00000196305.17	IARS	MXE
ENSG00000160781.15	PAQR6	MXE
ENSG00000136828.18	RALGPS1	MXE
ENSG00000164828.17	SUN1	MXE
ENSG00000064225.12	ST3GAL6	MXE
ENSG00000117859.18	OSBPL9	MXE
ENSG00000068305.17	MEF2A	MXE
ENSG00000269713.7	NBPF9	MXE
ENSG00000089685.14	BIRC5	MXE
ENSG00000198925.10	ATG9A	MXE
ENSG00000174718.11	KIAA1551	MXE
ENSG00000075399.12	VPS9D1	MXE
ENSG00000185324.21	CDK10	MXE
ENSG00000120254.15	MTHFD1L	MXE
ENSG00000149503.12	INCENP	MXE
ENSG00000112584.13	FAM120B	MXE
ENSG00000103657.13	HERC1	MXE
ENSG00000139436.20	GIT2	MXE
ENSG00000151247.12	EIF4E	MXE
ENSG00000163682.15	RPL9	MXE
ENSG00000259316.8	CTD-2116N17.1	MXE
ENSG00000135049.15	AGTPBP1	MXE
ENSG00000215039.6	CD27-AS1	MXE
ENSG00000114904.12	NEK4	MXE
ENSG00000091831.21	ESR1	MXE
ENSG00000110066.14	SUV420H1	MXE
ENSG00000204428.12	LY6G5C	MXE
ENSG00000122643.18	NT5C3A	MXE
ENSG00000163626.16	COX18	MXE
ENSG00000157693.14	C9orf91	MXE
ENSG00000159131.16	GART	MXE
ENSG00000011275.18	RNF216	MXE
ENSG00000279765.3	RP11-437B10.1	MXE
ENSG00000099840.13	IZUMO4	MXE
ENSG00000063601.16	MTMR1	MXE
ENSG00000182173.12	TSEN54	MXE
ENSG00000120899.17	PTK2B	MXE
ENSG00000138050.14	THUMPD2	MXE
ENSG00000023041.11	ZDHHC6	MXE
ENSG00000143702.15	CEP170	MXE
ENSG00000164258.11	NDUFS4	MXE
ENSG00000181929.11	PRKAG1	MXE
ENSG00000172113.8	NME6	MXE
ENSG00000132600.16	PRMT7	MXE
ENSG00000196169.14	KIF19	MXE
ENSG00000249115.8	HAUS5	MXE
ENSG00000198722.13	UNC13B	MXE
ENSG00000106733.20	NMRK1	RI
ENSG00000165282.13	PIGO	RI
ENSG00000214021.15	TTLL3	RI
ENSG00000109736.14	MFSD10	RI
ENSG00000212694.8	LINC01089	RI
ENSG00000115204.14	MPV17	RI
ENSG00000166471.10	TMEM41B	RI
ENSG00000145495.14	MARCH6	RI
ENSG00000060971.17	ACAA1	RI
ENSG00000127580.15	WDR24	RI
ENSG00000160949.16	TONSL	RI
ENSG00000170581.13	STAT2	RI
ENSG00000161914.9	ZNF653	RI
ENSG00000124067.16	SLC12A4	RI
ENSG00000161395.12	PGAP3	RI
ENSG00000185359.12	HGS	RI
ENSG00000160271.14	RALGDS	RI
ENSG00000171863.12	RPS7	RI
ENSG00000052749.13	RRP12	RI
ENSG00000184436.11	THAP7	RI
ENSG00000157796.17	WDR19	RI
ENSG00000163930.9	BAP1	RI
ENSG00000092531.9	SNAP23	RI
ENSG00000116213.15	WRAP73	RI
ENSG00000167962.12	ZNF598	RI
ENSG00000168394.10	TAP1	RI
ENSG00000128951.13	DUT	RI
ENSG00000108788.11	MLX	RI
ENSG00000213930.11	GALT	RI
ENSG00000179094.13	PER1	RI
ENSG00000157873.17	TNFRSF14	RI
ENSG00000105655.18	ISYNA1	RI
ENSG00000165272.14	AQP3	RI
ENSG00000278311.4	GGNBP2	RI
ENSG00000168970.21	JMJD7-PLA2G4B	RI
ENSG00000164068.15	RNF123	RI
ENSG00000162772.16	ATF3	RI
ENSG00000184205.14	TSPYL2	RI
ENSG00000129667.12	RHBDF2	RI
ENSG00000130734.9	ATG4D	RI
ENSG00000135473.14	PAN2	RI
ENSG00000174177.12	CTU2	RI
ENSG00000115446.11	UNC50	RI
ENSG00000134440.11	NARS	RI
ENSG00000213983.11	AP1G2	RI
ENSG00000188603.16	CLN3	RI
ENSG00000129292.20	PHF20L1	RI
ENSG00000183401.11	CCDC159	RI
ENSG00000100360.14	IFT27	RI
ENSG00000185024.16	BRF1	RI
ENSG00000166508.17	MCM7	RI
ENSG00000100802.14	C14orf93	RI
ENSG00000161265.14	U2AF1L4	RI
ENSG00000125968.8	ID1	RI
ENSG00000164896.19	FASTK	RI
ENSG00000214087.8	ARL16	RI
ENSG00000106263.17	EIF3B	RI
ENSG00000128159.11	TUBGCP6	RI
ENSG00000095906.16	NUBP2	RI
ENSG00000106009.15	BRAT1	RI
ENSG00000112096.16	SOD2	RI
ENSG00000129657.14	SEC14L1	RI
ENSG00000178467.17	P4HTM	RI
ENSG00000125967.16	NECAB3	RI
ENSG00000239779.6	WBP1	RI
ENSG00000128438.10	TBC1D27	RI
ENSG00000100219.16	XBP1	RI
ENSG00000092094.10	OSGEP	RI
ENSG00000198276.13	UCKL1	RI
ENSG00000162576.16	MXRA8	RI
ENSG00000197070.13	ARRDC1	RI
ENSG00000175061.17	LRRC75A-AS1	RI
ENSG00000100225.17	FBXO7	RI
ENSG00000008710.17	PKD1	RI
ENSG00000142046.14	TMEM91	RI
ENSG00000065357.19	DGKA	RI
ENSG00000160813.6	PPP1R35	RI
ENSG00000127837.9	AAMP	RI
ENSG00000269858.5	EGLN2	RI
ENSG00000140400.14	MAN2C1	RI
ENSG00000169228.13	RAB24	RI
ENSG00000176978.13	DPP7	RI
ENSG00000178149.16	DALRD3	RI
ENSG00000123154.11	WDR83	RI
ENSG00000109065.11	NAT9	RI
ENSG00000214706.10	IFRD2	RI
ENSG00000100242.15	SUN2	RI
ENSG00000158805.11	ZNF276	RI
ENSG00000177685.16	CRACR2B	RI
ENSG00000130811.11	EIF3G	RI
ENSG00000149499.11	EML3	RI
ENSG00000087303.16	NID2	RI
ENSG00000153094.21	BCL2L11	RI
ENSG00000061656.9	SPAG4	RI
ENSG00000143624.13	INTS3	RI
ENSG00000115459.17	ELMOD3	RI
ENSG00000187514.14	PTMA	RI
ENSG00000102901.12	CENPT	RI
ENSG00000125503.12	PPP1R12C	RI
ENSG00000240065.7	PSMB9	RI
ENSG00000089280.18	FUS	RI
ENSG00000197114.11	ZGPAT	RI
ENSG00000163608.14	C3orf17	RI
ENSG00000125746.14	EML2	RI
ENSG00000174775.16	HRAS	RI
ENSG00000177595.17	PIDD1	RI
ENSG00000155363.18	MOV10	RI
ENSG00000156873.15	PHKG2	RI
ENSG00000090905.17	TNRC6A	RI
ENSG00000077454.15	LRCH4	RI
ENSG00000111653.19	ING4	RI
ENSG00000181513.14	ACBD4	RI
ENSG00000139613.11	SMARCC2	RI
ENSG00000271853.5	RP1-178F15.5	RI
ENSG00000099622.13	CIRBP	RI
ENSG00000100365.14	NCF4	RI
ENSG00000148824.18	MTG1	RI
ENSG00000137504.13	CREBZF	RI
ENSG00000074582.12	BCS1L	RI
ENSG00000161204.11	ABCF3	RI
ENSG00000006744.18	ELAC2	RI
ENSG00000012822.15	CALCOCO1	RI
ENSG00000182087.12	TMEM259	RI
ENSG00000102710.19	SUPT20H	A3
ENSG00000100335.12	MIEF1	A3
ENSG00000137500.9	CCDC90B	A3
ENSG00000137074.18	APTX	A3
ENSG00000109320.11	NFKB1	A3
ENSG00000141959.16	PFKL	A3
ENSG00000107959.15	PITRM1	A3
ENSG00000156504.16	FAM122B	A3
ENSG00000003056.7	M6PR	A3
ENSG00000062194.15	GPBP1	A3
ENSG00000106415.12	GLCCI1	A3
ENSG00000183479.12	TREX2	A3
ENSG00000214078.12	CPNE1	A3
ENSG00000180902.16	D2HGDH	A3
ENSG00000132507.17	EIF5A	A3
ENSG00000104946.10	TBC1D17	A3
ENSG00000141642.8	ELAC1	A3
ENSG00000134644.15	PUM1	A3
ENSG00000115525.16	ST3GAL5	A3
ENSG00000198563.13	DDX39B	A3
ENSG00000061273.17	HDAC7	A3
ENSG00000165458.13	INPPL1	A3
ENSG00000110619.16	CARS	A3
ENSG00000032444.15	PNPLA6	A3
ENSG00000118363.11	SPCS2	A3
ENSG00000125731.12	SH2D3A	A3
ENSG00000151923.17	TIAL1	A3
ENSG00000168010.10	ATG16L2	A3
ENSG00000120699.12	EXOSC8	A3
ENSG00000115282.19	TTC31	A3
ENSG00000058673.15	ZC3H11A	A5
ENSG00000172831.11	CES2	A5
ENSG00000166012.14	TAF1D	A5
ENSG00000137955.15	RABGGTB	A5
ENSG00000164970.14	FAM219A	A5
ENSG00000082258.12	CCNT2	A5
ENSG00000038274.16	MAT2B	A5
ENSG00000167280.16	ENGASE	A5
ENSG00000108094.14	CUL2	A5
ENSG00000049656.13	CLPTM1L	A5
ENSG00000196756.11	SNHG17	A5
ENSG00000048052.21	HDAC9	A5
ENSG00000139624.12	CERS5	A5
ENSG00000184470.20	TXNRD2	A5
ENSG00000125676.19	THOC2	A5
ENSG00000139620.12	KANSL2	A5
ENSG00000184922.13	FMNL1	A5
ENSG00000099956.18	SMARCB1	A5
ENSG00000055955.15	ITIH4	A5
ENSG00000262919.7	FAM58A	A5
ENSG00000112651.11	MRPL2	A5
ENSG00000006634.7	DBF4	A5
ENSG00000173559.12	NABP1	A5
ENSG00000133858.15	ZFC3H1	A5
ENSG00000107404.17	DVL1	A5
ENSG00000106948.16	AKNA	A5
ENSG00000026751.16	SLAMF7	A5
ENSG00000273154.3	RP4-583P15.15	A5
ENSG00000163349.21	HIPK1	A5
ENSG00000104859.14	CLASRP	A5
ENSG00000237765.6	FAM200B	A5
ENSG00000126456.15	IRF3	A5
ENSG00000090621.13	PABPC4	A5
ENSG00000084072.16	PPIE	A5
ENSG00000133895.14	MEN1	A5
ENSG00000143774.16	GUK1	A5

[truncated: 1 more sheets: Trisomy15]
