# Supplementary material for: In-depth analysis of alternative splicing landscape in multiple myeloma and potential role of dysregulated splicing factors
Source: Blood Cancer J. 2022 Dec 20;12(12):171. doi: 10.1038/s41408-022-00759-6 (PMC9763261; doi:10.1038/s41408-022-00759-6)
Supplement: Supplementary file 10 — Supplementary Table 3 [file 41408_2022_759_MOESM10_ESM.txt]

Star Metric	NM1_030_002NP_08_2013	NM1_056_008GG_05_2013	NM1_14850_12_18_13	NM10_035_018LF_05_2013	NM10_054_006VN_08_2013	NM10_12255_01_01_14	NM101_026_021BC_08_2013	NM102_001_009CM_08_2013	NM102_035_011FP_05_2013	NM103_057_012RD_08_2013	NM104_025_006CL_05_2013	NM105_007_002SK_08_2013	NM105_104_009FP_05_2013	NM106_034_001TH_05_2013	NM106_152_011PL_08_2013	NM107_034_005MA_08_2013	NM107_11837_05_2013	NM108_013_003GL_08_2013	NM108_11957_05_2013	NM109_019_019MT_08_2013	NM109_15224_05_2013	NM11_001_012BJ_08_2013	NM11_12691_01_01_14	NM11_152_009EF_05_2013	NM110_042_009CB_08_2013	NM110_13834_05_2013	NM111_15599_05_2013	NM112_15359_05_2013	NM113_12659_05_2013	NM114_15576_05_2013	NM115_15678_05_2013	NM116_13189_05_2013	NM117_13634_05_2013	NM118_12994_05_2013	NM119_12540_05_2013	NM12_001_056LM_05_2013	NM12_15644_01_01_14	NM12_167_006MR_08_2013	NM120_15124_05_2013	NM13_091_004SH_08_2013	NM13_11713_01_01_14	NM13_152_010BN_05_2013	NM14_001_037HD_08_2013	NM14_14419_01_01_14	NM14_170_005EN_05_2013	NM15_021_001JC_05_2013	NM15_026_011GP_08_2013	NM15_14338_01_01_14	NM16_034_013WB_05_2013
Number of input reads |	108941397	79939414	79421332	89947516	93160496	101009020	79880693	104377664	168607091	87900185	128669908	134278659	75855171	103610737	86157324	81880377	89554849	60415392	103204453	72782457	104361226	90726486	92575149	89152242	72606771	51435179	90592764	75110471	86014116	104632083	98758380	91387010	101526847	78040394	101259158	93339713	101668800	74572675	67721963	108567726	46916341	131735411	81608159	51485711	72611146	88994369	88766500	47876256	82986040
Average input read length |	100	100	100	100	100	100	100	100	100	100	100	100	100	100	100	100	100	100	100	100	100	100	100	100	100	100	100	100	100	100	100	100	100	100	100	100	100	100	100	100	100	100	100	100	100	100	100	100	100
UNIQUE READS:	NA	NA	NA	NA	NA	NA	NA	NA	NA	NA	NA	NA	NA	NA	NA	NA	NA	NA	NA	NA	NA	NA	NA	NA	NA	NA	NA	NA	NA	NA	NA	NA	NA	NA	NA	NA	NA	NA	NA	NA	NA	NA	NA	NA	NA	NA	NA	NA	NA
Uniquely mapped reads number |	60446710	51703980	58125482	56682322	66523527	80012353	48162211	47863297	91921593	43803284	75025370	73674506	41788166	51376275	52159489	45828402	35708162	25511228	65054670	30269659	68900113	68302363	65208030	52326921	35990193	33545060	57909001	44116844	56845316	67641951	63260014	40563806	48179291	48624811	60633060	50820218	75642451	53607620	51356972	73602778	29760291	81290914	56905796	33204275	46019119	46795874	61599479	32424655	51339559
Uniquely mapped reads % |	55.49%	64.68%	73.19%	63.02%	71.41%	79.21%	60.29%	45.86%	54.52%	49.83%	58.31%	54.87%	55.09%	49.59%	60.54%	55.97%	39.87%	42.23%	63.03%	41.59%	66.02%	75.28%	70.44%	58.69%	49.57%	65.22%	63.92%	58.74%	66.09%	64.65%	64.06%	44.39%	47.45%	62.31%	59.88%	54.45%	74.40%	71.89%	75.84%	67.79%	63.43%	61.71%	69.73%	64.49%	63.38%	52.58%	69.39%	67.73%	61.87%
Average mapped length |	97.99	97.82	98.51	98.46	97.97	99.08	98.31	97.99	98.32	97.93	98.22	98.42	98.51	98.48	98.65	98.32	98.51	98.2	98.49	98.42	98.74	98.32	98.58	97.71	98.49	98.7	98.12	98.27	98.36	98.82	98.27	98.29	98.84	98.42	98.52	98.31	98.79	98.3	98.27	98.84	98.09	98.49	97.77	98.41	98.05	98.6	98.5	98.47	98.64
Number of splices: Total |	12060230	10455025	12786334	14239063	14625783	26557631	12485035	10077379	22665247	11155112	15670639	16602040	8560946	11572716	13167115	11381179	6969390	4853319	14644461	5845943	20517887	17381993	14985800	13260596	8413536	10071631	10717853	10123273	11911025	18348176	15015331	8111375	12481200	11597193	17045356	15120230	20015889	12173539	10381241	21461443	6393157	23951632	13177123	7070204	10801909	13685287	17179039	8894558	15251920
Number of splices: Annotated (sjdb) |	9393429	8194439	10453281	9523915	10346012	24439644	10897628	9010734	17506065	7364670	13438447	13087296	6877435	10048044	12203461	9057535	5762091	4268592	11251929	5317097	18498524	13442814	11069555	9657034	7171077	9758267	7432731	7981351	9931851	16116703	10367693	5976971	11870728	9222382	14761272	12848643	18108581	9033604	9119458	19921637	5064454	20745916	9096822	4184195	7982155	11788385	15013901	7075138	13535809
Number of splices: GT/AG |	11965500	10377107	12703058	14149896	14531643	26375592	12397490	10008209	22366202	11101589	15582215	16467634	8501083	11489219	13061874	11308682	6926212	4818205	14548023	5802709	20371820	17275775	14897897	13169822	8347258	9995453	10654554	10055902	11814581	18225665	14937380	8063028	12388907	11523854	16944454	15032521	19887240	12089673	10304842	21291937	6333153	23788364	13102667	7034828	10732039	13608448	17061536	8842544	15146818
Number of splices: GC/AG |	73050	58303	66298	60863	69835	145574	69541	57101	109788	42292	70827	96433	48258	56521	78092	56648	32254	28109	75242	35001	113832	84141	69908	71706	53905	59598	49135	51440	76970	99046	60327	37969	75559	59247	78639	70061	105477	63734	61232	137237	32049	126343	58210	26840	53328	61489	91153	40261	83076
Number of splices: AT/AC |	7401	6839	7980	6582	9666	17978	7257	4996	10671	4650	8379	10699	4919	6652	8789	6634	3583	2797	8929	3818	12214	8547	8312	6866	5758	6889	5375	5189	8402	10011	7077	4520	7417	6223	8297	6667	10664	7090	6280	12938	8621	15750	7082	3682	6040	6507	11254	4560	8530
Number of splices: Non-canonical |	14279	12776	8998	21722	14639	18487	10747	7073	178586	6581	9218	27274	6686	20324	18360	9215	7341	4208	12267	4415	20021	13530	9683	12202	6615	9691	8789	10742	11072	13454	10547	5858	9317	7869	13966	10981	12508	13042	8887	19331	19334	21175	9164	4854	10502	8843	15096	7193	13496
Mismatch rate per base, % |	0.43%	0.46%	0.38%	0.43%	0.44%	0.28%	0.53%	0.55%	0.45%	0.57%	0.40%	0.48%	0.50%	0.39%	0.37%	0.40%	0.46%	0.42%	0.34%	0.44%	0.28%	0.45%	0.45%	0.55%	0.41%	0.46%	0.62%	0.42%	0.47%	0.35%	0.50%	0.54%	0.48%	0.35%	0.47%	0.51%	0.42%	0.37%	0.36%	0.26%	0.53%	0.48%	0.61%	0.45%	0.61%	0.39%	0.35%	0.49%	0.33%
Deletion rate per base |	0.01%	0.00%	0.01%	0.00%	0.00%	0.01%	0.00%	0.01%	0.01%	0.01%	0.01%	0.00%	0.01%	0.01%	0.01%	0.02%	0.00%	0.01%	0.01%	0.01%	0.00%	0.00%	0.00%	0.00%	0.01%	0.01%	0.00%	0.01%	0.01%	0.00%	0.01%	0.00%	0.01%	0.00%	0.01%	0.00%	0.00%	0.00%	0.00%	0.01%	0.01%	0.01%	0.00%	0.00%	0.01%	0.01%	0.00%	0.01%	0.01%
Deletion average length |	1.16	1.64	1.26	1.54	1.45	1.33	1.5	1.41	1.14	1.54	1.2	1.39	1.27	1.4	1.47	1.88	1.45	1.71	1.15	1.52	1.42	1.51	1.45	1.48	1.26	1.46	1.41	1.23	1.23	1.4	1.12	1.41	1.36	1.38	1.22	1.51	1.47	1.45	1.36	1.39	1.14	1.23	1.42	1.42	1.19	1.28	1.44	1.19	1.27
Insertion rate per base |	0.00%	0.00%	0.00%	0.00%	0.00%	0.00%	0.01%	0.01%	0.00%	0.00%	0.00%	0.01%	0.00%	0.00%	0.01%	0.00%	0.00%	0.01%	0.00%	0.01%	0.00%	0.00%	0.00%	0.00%	0.01%	0.00%	0.00%	0.00%	0.00%	0.00%	0.00%	0.00%	0.01%	0.00%	0.00%	0.00%	0.00%	0.00%	0.00%	0.01%	0.00%	0.00%	0.00%	0.00%	0.00%	0.00%	0.00%	0.00%	0.00%
Insertion average length |	1.19	1.16	1.19	1.18	1.2	1.19	1.17	1.24	1.2	1.21	1.21	1.23	1.25	1.2	1.2	1.18	1.26	1.16	1.21	1.16	1.21	1.2	1.19	1.16	1.24	1.22	1.22	1.25	1.21	1.2	1.2	1.21	1.21	1.49	1.23	1.17	1.2	1.2	1.18	1.21	1.2	1.19	1.27	1.19	1.19	1.32	1.22	1.18	1.17
MULTI-MAPPING READS:	NA	NA	NA	NA	NA	NA	NA	NA	NA	NA	NA	NA	NA	NA	NA	NA	NA	NA	NA	NA	NA	NA	NA	NA	NA	NA	NA	NA	NA	NA	NA	NA	NA	NA	NA	NA	NA	NA	NA	NA	NA	NA	NA	NA	NA	NA	NA	NA	NA
Number of reads mapped to multiple loci |	31235033	14661813	11571006	18833091	16078456	15293674	22659585	35134514	34481985	28661646	37725280	41015768	25369145	35645791	21133062	21722486	33825552	28196984	26413391	28614723	24527566	12211677	15222173	22533506	26046215	12592512	18336667	23485522	18558800	24944505	23304105	25084276	44706589	16134385	31857567	25956983	13475642	14940961	12763877	27448658	9806879	32897500	14709774	11156046	17287756	31606038	17610259	10264597	22623882
% of reads mapped to multiple loci |	28.67%	18.34%	14.57%	20.94%	17.26%	15.14%	28.37%	33.66%	20.45%	32.61%	29.32%	30.55%	33.44%	34.40%	24.53%	26.53%	37.77%	46.67%	25.59%	39.32%	23.50%	13.46%	16.44%	25.28%	35.87%	24.48%	20.24%	31.27%	21.58%	23.84%	23.60%	27.45%	44.03%	20.67%	31.46%	27.81%	13.25%	20.04%	18.85%	25.28%	20.90%	24.97%	18.02%	21.67%	23.81%	35.51%	19.84%	21.44%	27.26%
Number of reads mapped to too many loci |	113132	37052	219878	377453	541834	50213	34567	208259	138706	56120	129009	177915	107507	99390	51911	104516	89379	50046	69006	61913	51768	54688	461803	94792	40401	45287	53835	363324	39349	113528	204561	60893	103412	31030	149981	187377	171034	186780	75736	205311	82538	52260	146462	111305	89675	50285	51356	92356	62982
% of reads mapped to too many loci |	0.10%	0.05%	0.28%	0.42%	0.58%	0.05%	0.04%	0.20%	0.08%	0.06%	0.10%	0.13%	0.14%	0.10%	0.06%	0.13%	0.10%	0.08%	0.07%	0.09%	0.05%	0.06%	0.50%	0.11%	0.06%	0.09%	0.06%	0.48%	0.05%	0.11%	0.21%	0.07%	0.10%	0.04%	0.15%	0.20%	0.17%	0.25%	0.11%	0.19%	0.18%	0.04%	0.18%	0.22%	0.12%	0.06%	0.06%	0.19%	0.08%
UNMAPPED READS:	NA	NA	NA	NA	NA	NA	NA	NA	NA	NA	NA	NA	NA	NA	NA	NA	NA	NA	NA	NA	NA	NA	NA	NA	NA	NA	NA	NA	NA	NA	NA	NA	NA	NA	NA	NA	NA	NA	NA	NA	NA	NA	NA	NA	NA	NA	NA	NA	NA
% of reads unmapped: too many mismatches |	0.00%	0.00%	0.00%	0.00%	0.00%	0.00%	0.00%	0.00%	0.00%	0.00%	0.00%	0.00%	0.00%	0.00%	0.00%	0.00%	0.00%	0.00%	0.00%	0.00%	0.00%	0.00%	0.00%	0.00%	0.00%	0.00%	0.00%	0.00%	0.00%	0.00%	0.00%	0.00%	0.00%	0.00%	0.00%	0.00%	0.00%	0.00%	0.00%	0.00%	0.00%	0.00%	0.00%	0.00%	0.00%	0.00%	0.00%	0.00%	0.00%
% of reads unmapped: too short |	15.70%	16.90%	11.89%	15.60%	10.71%	5.56%	11.28%	20.24%	24.92%	17.47%	12.23%	14.40%	11.26%	15.89%	14.84%	17.35%	22.23%	10.99%	11.28%	18.97%	10.39%	11.14%	12.55%	15.91%	14.47%	10.16%	15.75%	9.42%	12.25%	11.36%	12.12%	28.06%	8.37%	16.95%	8.47%	17.53%	12.12%	7.79%	5.17%	6.64%	15.46%	13.26%	12.03%	13.59%	12.67%	11.82%	10.67%	10.61%	10.76%
% of reads unmapped: other |	0.04%	0.03%	0.08%	0.02%	0.04%	0.04%	0.02%	0.04%	0.03%	0.02%	0.04%	0.05%	0.06%	0.03%	0.03%	0.02%	0.02%	0.03%	0.03%	0.04%	0.04%	0.06%	0.07%	0.02%	0.03%	0.05%	0.02%	0.09%	0.04%	0.04%	0.02%	0.03%	0.04%	0.03%	0.04%	0.01%	0.06%	0.04%	0.04%	0.09%	0.03%	0.02%	0.03%	0.04%	0.03%	0.02%	0.04%	0.03%	0.04%
[truncated: 269 more columns]
