# Supplementary material for: In-depth analysis of alternative splicing landscape in multiple myeloma and potential role of dysregulated splicing factors
Source: Blood Cancer J. 2022 Dec 20;12(12):171. doi: 10.1038/s41408-022-00759-6 (PMC9763261; doi:10.1038/s41408-022-00759-6)
Supplement: Supplementary file 11 — Supplementary Table 4 [file 41408_2022_759_MOESM11_ESM.xlsx]

## Sheet: Sheet1
Geneset	Ratio of Proteins in Geneset	Number of Proteins in Geneset	Number of Proteins in Network	p value	FDR	Nodes
RNA Polymerase II Transcription(R)	0.0769	913	40	9.5301e-10	5.9658e-07	ATF2,CHEK2,AKT1,PSME2,CTR9,SMARCA4,RAD17,ASH2L,RPTOR,NELFE,SGK1,CTDP1,GPS2,NR1H2,WWP1,THOC1,GTF2F2,SNRPE,SRSF5,NOTCH2,CHTOP,POU2F1,NFKB1,CNOT1,MDM4,SIN3A,YAF2,RFC2,PPP2R5C,TFDP1,PRKAA1,HDAC3,FZR1,FIP1L1,POLR2D,TXNRD1,TNRC6C,STUB1,TAF6,KRAS
Processing of Capped Intron-Containing Pre-mRNA(R)	0.0199	236	18	2.7999e-08	8.7637e-06	NUP98,POM121,SNU13,NDC1,HNRNPH1,XAB2,TXNL4A,THOC1,GTF2F2,SNRPE,SRSF5,CHTOP,NUP155,USP39,NUP62,NUP54,FIP1L1,POLR2D
tRNA processing in the nucleus(R)	0.0048	57	8	3.1715e-06	0.00065967	POP5,NUP98,POM121,NDC1,NUP155,NUP62,NUP54,RPP14
Mitotic Prophase(R)	0.0057	68	8	1.1303e-05	0.0017632	NUP98,POM121,NDC1,NUP155,NUMA1,NUP62,NUP54,PPP2R2D
Chromatin organization(R)	0.017	202	13	1.5364e-05	0.0019205	ATF2,SUPT20H,HCFC1,SMARCA4,SETD7,ASH2L,GPS2,KDM1A,SUPT7L,ATXN7,NFKB1,KDM6A,HDAC3
Metabolism of non-coding RNA(R)	0.0045	53	7	1.9465e-05	0.0020244	NUP98,POM121,NDC1,SNRPE,NUP155,NUP62,NUP54
RNA transport(K)	0.0157	186	12	3.2077e-05	0.0025419	POP5,NUP98,POM121,UPF3A,NDC1,TARDBP,THOC1,NUP155,NUP62,RANGAP1,NUP54,RPP14
Cellular response to heat stress(R)	0.0067	79	8	3.2588e-05	0.0025419	NUP98,POM121,RPTOR,NDC1,NUP155,NUP62,NUP54,CAMK2G
Gene Silencing by RNA(R)	0.0069	82	8	4.2258e-05	0.0029158	NUP98,POM121,NDC1,NUP155,NUP62,NUP54,POLR2D,TNRC6C
SUMOylation(R)	0.0147	175	11	8.6283e-05	0.0053495	NUP98,POM121,STAG2,NDC1,NR1H2,NUP155,SIN3A,NUP62,RANGAP1,NUP54,RAD52
FAS (CD95) signaling pathway(N)	0.0027	32	5	0.00014329	0.0080244	AKT1,IKBKB,RIPK1,MAP2K7,CFLAR
PIP3 activates AKT signaling(R)	0.0195	232	12	0.00024998	0.013	ATF2,AKT1,PSME2,RPTOR,WWP2,CD86,MAF1,PPP2R5C,HDAC3,TNRC6C,RPS6KB2,STUB1
ESR-mediated signaling(R)	0.0115	137	9	0.00027658	0.0133	ATF2,AKT1,STAG2,KDM1A,GTF2F2,POU2F1,POLR2D,TNRC6C,KRAS
TNF signaling pathway(K)	0.0094	112	8	0.00034919	0.0154	ATF2,AKT1,IKBKB,RIPK3,RIPK1,MAP2K7,NFKB1,CFLAR
Longevity regulating pathway(K)	0.0075	89	7	0.00046535	0.0166	ATF2,AKT1,RPTOR,NFKB1,PRKAA1,RPS6KB2,KRAS
mTOR signaling pathway(N)	0.0054	64	6	0.00047969	0.0166	AKT1,RPTOR,IKBKB,SGK1,RRN3,KRAS
Cytosolic sensors of pathogen-associated DNA (R)	0.0054	64	6	0.00047969	0.0166	IKBKB,RIPK3,STAT6,CRCP,RIPK1,NFKB1
Neurotrophin signaling pathway(K)	0.01	119	8	0.00051885	0.0166	AKT1,IKBKB,RAP1B,MAP2K7,NFKB1,MAPK7,CAMK2G,KRAS
BCR signaling pathway(N)	0.0055	65	6	0.00051998	0.0166	AKT1,NFATC1,IKBKB,DAPP1,NFKB1,CAMK2G
Spliceosome(K)	0.0127	151	9	0.00055488	0.0168	SNU13,PRPF40B,XAB2,TXNL4A,THOC1,SNRPE,SRSF5,USP39,TRA2A
Acute myeloid leukemia(K)	0.0056	67	6	0.0006084	0.0168	AKT1,IKBKB,ZBTB16,NFKB1,RPS6KB2,KRAS
ISG15 antiviral mechanism(R)	0.0057	68	6	0.00065678	0.0168	NUP98,POM121,NDC1,NUP155,NUP62,NUP54
Neddylation(R)	0.0188	223	11	0.00066638	0.0168	LRR1,FBXO4,FBXO9,WSB1,PSME2,GPS1,WDTC1,ZBTB16,FBXO31,DCAF10,FBXL12
mTOR signaling pathway(K)	0.0131	155	9	0.00066703	0.0168	AKT1,NPRL3,RPTOR,IKBKB,DEPDC5,SGK1,PRKAA1,RPS6KB2,KRAS
NR1H2 and NR1H3-mediated signaling(R)	0.0038	45	5	0.00067294	0.0168	GPS2,NR1H2,KDM1A,HDAC3,TNRC6C
S Phase(R)	0.0133	158	9	0.00076278	0.0183	AKT1,PSME2,STAG2,ORC2,MCM8,POLE,RFC2,TFDP1,FZR1
Class I MHC mediated antigen processing & presentation(R)	0.0165	196	10	0.00090614	0.0198	FBXO4,FBXO9,WSB1,PSME2,SEC31A,IKBKB,MIB2,UBR2,FBXO31,FBXL12
Hepatitis B(K)	0.0136	162	9	0.0009076	0.0198	ATF2,AKT1,NFATC1,IKBKB,STAT6,STAT2,MAP2K7,NFKB1,KRAS
RIPK1-mediated regulated necrosis(R)	0.0024	28	4	0.00094112	0.0198	RIPK3,RIPK1,CFLAR,STUB1
T cell receptor signaling pathway(K)	0.0088	104	7	0.0011467	0.0229	AKT1,NFATC1,IKBKB,PAK4,MAP2K7,NFKB1,KRAS
C-type lectin receptor signaling pathway(K)	0.0088	104	7	0.0011467	0.0229	AKT1,NFATC1,IKBKB,STAT2,CARD9,NFKB1,KRAS
Mitotic Metaphase and Anaphase(R)	0.0173	205	10	0.0012644	0.0229	PSME2,NUP98,POM121,STAG2,NDC1,NUP155,NUP62,RANGAP1,ESPL1,NUP54
Autophagy - animal(K)	0.0115	137	8	0.0012741	0.0229	AKT1,SUPT20H,RPTOR,LAMP2,PRKAA1,CFLAR,RPS6KB2,KRAS
Glucocorticoid receptor regulatory network(N)	0.0066	78	6	0.001322	0.0238	AKT1,NFATC1,SMARCA4,SGK1,POU2F1,NFKB1
Glucose metabolism(R)	0.0067	79	6	0.0014095	0.0238	NUP98,POM121,NDC1,NUP155,NUP62,NUP54
Insulin resistance(K)	0.0091	108	7	0.0014204	0.0238	AKT1,IKBKB,MLX,NR1H2,NFKB1,PRKAA1,RPS6KB2
Signaling events mediated by Hepatocyte Growth Factor Receptor (c-Met)(N)	0.0067	80	6	0.0015013	0.0238	AKT1,RPTOR,PAK4,PXN,RAP1B,PTPN2
T cell activation(P)	0.0068	81	6	0.0015977	0.0238	AKT1,NFATC1,IKBKB,CD86,NFKB1,KRAS
Human immunodeficiency virus 1 infection(K)	0.0179	212	10	0.0016167	0.0238	AKT1,NFATC1,IKBKB,PAK4,PXN,RIPK1,MAP2K7,NFKB1,RPS6KB2,KRAS
Interleukin signaling pathway(P)	0.0046	55	5	0.0016263	0.0238	AKT1,IKBKB,STAT6,IL4R,MAPK7
Toll-like Receptor Cascades(R)	0.012	143	8	0.0016638	0.0238	ATF2,IKBKB,RIPK3,AGER,RIPK1,MAP2K7,NFKB1,MAPK7
B cell receptor signaling pathway(K)	0.0069	82	6	0.0016986	0.0238	AKT1,NFATC1,IKBKB,DAPP1,NFKB1,KRAS
Trk receptor signaling mediated by the MAPK pathway(N)	0.0028	33	4	0.0017126	0.024	RUSC1,RAP1B,MAPK7,KRAS
HIV-1 Nef: Negative effector of Fas and TNF-alpha(N)	0.0028	33	4	0.0017126	0.024	RIPK1,MAP2K7,NFKB1,CFLAR
ErbB signaling pathway(K)	0.0072	85	6	0.0020308	0.0264	AKT1,PAK4,MAP2K7,CAMK2G,RPS6KB2,KRAS
PD-L1 expression and PD-1 checkpoint pathway in cancer(K)	0.0075	89	6	0.0025473	0.0331	AKT1,NFATC1,IKBKB,NFKB1,RPS6KB2,KRAS
Fc-epsilon receptor I signaling in mast cells(N)	0.0052	62	5	0.0027206	0.0353	AKT1,IKBKB,PXN,MAP2K7,NFKB1
Longevity regulating pathway - multiple species(K)	0.0052	62	5	0.0027206	0.0353	AKT1,RPTOR,PRKAA1,RPS6KB2,KRAS
Hepatitis C(K)	0.0132	157	8	0.0029424	0.0353	AKT1,IKBKB,STAT2,RIPK1,NFKB1,CFLAR,PPP2R2D,KRAS
Th1 and Th2 cell differentiation(K)	0.0077	92	6	0.0029952	0.0359	NFATC1,IKBKB,STAT6,IL4R,NOTCH2,NFKB1
IFN-gamma pathway(N)	0.0034	40	4	0.0034071	0.0403	AKT1,RAP1B,CAMK2G,PTPN2
Activation of anterior HOX genes in hindbrain development during early embryogenesis(R)	0.0056	66	5	0.0035441	0.0403	ASH2L,ZNF335,KDM6A,HDAC3,POLR2D
role of brca1 brca2 and atr in cancer susceptibility(B)	0.0017	20	3	0.0036607	0.0403	TREX2,RAD17,FANCE
Interleukin-17 signaling(R)	0.0056	67	5	0.0037752	0.0415	ATF2,IKBKB,MAP2K7,NFKB1,MAPK7
mRNA surveillance pathway(K)	0.0082	97	6	0.0038693	0.0426	UPF3A,SMG7,TARDBP,PPP2R5C,FIP1L1,PPP2R2D
TRAIL signaling pathway(N)	0.0019	22	3	0.0047662	0.0481	IKBKB,RIPK1,CFLAR
Signaling by FGFR2(R)	0.006	71	5	0.0048082	0.0481	HNRNPH1,GTF2F2,TIA1,POLR2D,KRAS
