# Supplementary material for: In-depth analysis of alternative splicing landscape in multiple myeloma and potential role of dysregulated splicing factors
Source: Blood Cancer J. 2022 Dec 20;12(12):171. doi: 10.1038/s41408-022-00759-6 (PMC9763261; doi:10.1038/s41408-022-00759-6)
Supplement: Supplementary file 12 — Supplementary Table 5 [file 41408_2022_759_MOESM12_ESM.xlsx]

## Sheet: Spliced In
matrix	score	occ	occ_cum	inv_cum	inv_cum_freq	occ_prior	exp_occ	occ_Pval	occ_Eval	occ_sig	occ_sig_rank
FXR2	0.2	1510	653100	26250	0.038726	0.0279111	18919.3	0	0	350	1
FXR2	1.1	318	660875	17283	0.0254972	0.017928	12152.3	0	0	350	2
FXR2	0.5	711	656241	22310	0.0329134	0.0236319	16018.7	0	0	350	3
RBM5_A	0.2	2036	632438	47438	0.0699841	0.0491778	33334.7	0	0	350	1
RBM5_A	1.1	1985	649667	30158	0.0444913	0.0296716	20112.6	0	0	350	2
RBM5_A	2.1	1365	662312	16893	0.0249218	0.0158081	10715.4	0	0	350	3
SRSF1_A	1.7	125	666281	2212	0.00330955	0.00238255	1592.42	5.25647e-49	1.55066e-46	45.81	1
SRSF1_A	1.5	1	666156	2213	0.00331105	0.00238516	1594.16	7.47679e-49	2.20565e-46	45.66	2
SRSF1_A	0.4	12	666127	2253	0.0033709	0.00244025	1630.98	2.35136e-48	6.93652e-46	45.16	3
SRSF9_A	1	1971	650733	29078	0.042898	0.0380168	25769.3	1.3028e-94	3.84326e-92	91.42	1
SRSF9_A	1.7	1363	660276	18927	0.0279225	0.0241435	16365.4	2.09807e-87	6.1893e-85	84.21	2
SRSF9_A	1.2	1637	654085	25392	0.0374602	0.0330939	22432.4	1.34173e-86	3.95812e-84	83.4	3

## Sheet: Spliced Out
matrix	score	occ	occ_cum	inv_cum	inv_cum_freq	occ_prior	exp_occ	occ_Pval	occ_Eval	occ_sig	occ_sig_rank
FXR2	0.2	804	342146	13608	0.0383378	0.0279111	9907.05	7.67261e-280	2.17135e-277	276.66	1
FXR2	0	691	340934	14707	0.041434	0.0308986	10967.5	2.34318e-261	6.63121e-259	258.18	2
FXR2	0.4	840	343510	12280	0.0345964	0.0251825	8938.52	2.88474e-252	8.16383e-250	249.09	3
RBM5_A	0.2	1092	331545	24497	0.0690154	0.0491778	17455.6	0	0	350	1
RBM5_A	1.1	1018	340459	15509	0.0436935	0.0296716	10531.9	0	0	350	2
RBM5_A	0.5	818	334623	21145	0.0595718	0.0423619	15036.4	0	0	350	3
SRSF1_A	1.3	1	348847	1144	0.00326867	0.00238619	835.14	2.32809e-24	6.58851e-22	21.18	1
SRSF1_A	1.5	3	348850	1143	0.00326581	0.00238516	834.78	2.79551e-24	7.91129e-22	21.1	2
SRSF1_A	1.7	100	348950	1140	0.00325724	0.00238255	833.87	5.15016e-24	1.4575e-21	20.84	3
SRSF9_A	1	1097	341012	15035	0.0423581	0.0380168	13494	1.39753e-40	3.95501e-38	37.4	1
SRSF9_A	0.7	1074	338028	17996	0.0507001	0.0462239	16407.2	3.25951e-36	9.22441e-34	33.04	2
SRSF9_A	0.9	776	339915	15811	0.0445443	0.0404097	14343.4	3.97932e-35	1.12615e-32	31.95	3
